# Supplementary material for: Unmasking Determinants of Specificity in the Human Kinome
Source: Cell. 2015 Sep 24;163(1):187–201. doi: 10.1016/j.cell.2015.08.057 (PMC4644237; doi:10.1016/j.cell.2015.08.057)
Supplement: Table S1. Table of Previously Reported Determinants of Specificity, Related to Figure 3 [file mmc2.xlsx]

## Sheet: AllAbove0900
Determinant Number	Alignment Position	PKA position	KINspect specificity score (avg. over 10 runs)	Reported by
1	43	52	0.075	Brinkworth et al. PNAS 2003 (and references therein)
2	44	53	0.025	Brinkworth et al. PNAS 2003 (and references therein)
3	53	54	0.325	Brinkworth et al. PNAS 2003 (and references therein)
4	134	82	0.375	Brinkworth et al. PNAS 2003 (and references therein)
5	136	84	0.95	Brinkworth et al. PNAS 2003 (and references therein)
6	494	127	0.775	Brinkworth et al. PNAS 2003 (and references therein)
7	496	129	0.775	Brinkworth et al. PNAS 2003 (and references therein)
8	497	130	0.25	Brinkworth et al. PNAS 2003 (and references therein)
9	647	166	0.1	Brinkworth et al. PNAS 2003 (and references therein)
10	649	168	0.975	Hanks & Hunter FASEB J. 1995 + elsewhere
11	650	169	0.575	Mok et al. Science Sig. 2010
12	651	170	0.975	Hanks & Hunter FASEB J. 1995 + Brinkworth et al. PNAS 2003 (and references therein) + Mok et al. Science Sig. 2010
13	995	187	0.8	Brinkworth et al. PNAS 2003 (and references therein)
14	1073	197	0.925	Mok et al. Science Sig. 2010
15	1074	198	1	Brinkworth et al. PNAS 2003 (and references therein)
16	1075	199	0.75	Mok et al. Science Sig. 2010
17	1077	201	0.975	Brinkworth et al. PNAS 2003 (and references therein)
18	1078	202	0.975	Brinkworth et al. PNAS 2003 (and references therein)
19	1079	203	0.55	Brinkworth et al. PNAS 2003 (and references therein) + Mok et al. Science Sig. 2010
20	1080	204	0.6	Brinkworth et al. PNAS 2003 (and references therein)
21	1081	205	0.425	Brinkworth et al. PNAS 2003 (and references therein) + Mok et al. Science Sig. 2010
22	1133	230	0.175	Brinkworth et al. PNAS 2003 (and references therein)
23	1155	237	0.125	Mok et al. Science Sig. 2010
24	1209	246	0.175	Mok et al. Science Sig. 2010
25	Outside kinase domain	330	Outside kinase domain	Brinkworth et al. PNAS 2003 (and references therein)
