# Supplementary material for: Unmasking Determinants of Specificity in the Human Kinome
Source: Cell. 2015 Sep 24;163(1):187–201. doi: 10.1016/j.cell.2015.08.057 (PMC4644237; doi:10.1016/j.cell.2015.08.057)
Supplement: Data S1. Kinase Domain Sequence Alignment, Related to Figure 2 and Experimental Procedures [file mmc3.zip › cell_8433_mmc3.fa]

>Other_IRE__IRE1/1-262
-------------FCPKD--------VLGH------------GA--------EG--T-IVYRGMFD------
---------N---------------RDVAVKRILP----------------------------ECFS-----
------------------------------------------FADREVQLLRESD----------EHPN---
-------VIR------YFCTEK--------------------------------------------------
-----------------------------------------------------------DRQ----------
------------------------------------------------------------------------
-----------------------------FQ-YIAIELCAAT--------------------LQEYVEQ---
-KD---------------------------------------------------------------------
-----------------------------FAHLGLEPITLLQQTTSGLAHLHSLN-----------IVHRDL
KPHNILISMPNAHG----------------------------------------------------------
------------------------------------------------------------------------
------------------------------------------------------------------------
------------------------------------------------------------------------
--------------------------KIKAMIS----------------------DFGLCKK-------LAV
G-------------------------------------------------------RHSFSRRSGVPGTEGW
IA-PEMLSEDC---KEN--------------------PTYTVDIFSAGCVFYYVIS--------------EG
SHPFGKS----------------------------------------------LQRQANILLGA--------
----------------------------------------------CSLDCLHP------------------
---------------------------EKHED----------------------VIARELIEKMIAM---DP
QKRPS-------AKHVLKHPFF------------------------------------------
>Other_IRE__IRE2/1-262
-------------FNPKD--------VLGR------------GA--------GG--T-FVFRGQFE------
---------G---------------RAVAVKRLLR----------------------------ECFG-----
------------------------------------------LVRREVQLLQESD----------RHPN---
-------VLR------YFCTER--------------------------------------------------
-----------------------------------------------------------GPQ----------
------------------------------------------------------------------------
-----------------------------FH-YIALELCRAS--------------------LQEYVEN---
-PD---------------------------------------------------------------------
-----------------------------LDRGGLEPEVVLQQLMSGLAHLHSLH-----------IVHRDL
KPGNILITGPDSQG----------------------------------------------------------
------------------------------------------------------------------------
------------------------------------------------------------------------
------------------------------------------------------------------------
--------------------------LGRVVLS----------------------DFGLCKK-------LPA
G-------------------------------------------------------RCSFSLHSGIPGTEGW
MA-PELLQLLP---PDS--------------------PTSAVDIFSAGCVFYYVLS--------------GG
SHPFGDS----------------------------------------------LYRQANILTGA--------
----------------------------------------------PCLAHLEE------------------
---------------------------EVHDK----------------------VVARDLVGAMLSP---LP
QPRPS-------APQVLAHPFF------------------------------------------
>AGC_Akt__AKT1/1-259
-------------FEYLK--------LLGK------------GT--------FG----KVILVKEK------
-------AT---------------GRYYAMKILK--------------KEVIVA-------KDEVA------
------------------------------------------HTLTENRVLQNSR----------H-PF---
-------LTA------LKYSFQ--------------------------------------------------
------------------------------------------------------------THD---------
------------------------------------------------------------------------
-----------------------------RL-CFVMEYANG-------------------GELFFHLSR---
-ER---------------------------------------------------------------------
----------------------------VFS--EDRARFYGAEIVSALDYLHSE-K---------NVVYRDL
KLENLMLDKDG-------------------------------------------------------------
------------------------------------------------------------------------
------------------------------------------------------------------------
------------------------------------------------------------------------
----------------------------HIKIT----------------------DFGLCKE-------GIK
DG-A---------------------------------------------------------TMKTFCGTPEY
LA-PEVLE------DND--------------------YGRAVDWWGLGVVMYEMMC---------------G
RLPFYNQ----------------------------------------------DHEKLFELILME-------
---------------------------------------------EIRFPRT--------------------
-----------------------------LG-----------------------PEAKSLLSGLLKK---DP
KQRLGGGS--EDAKEIMQHRFF------------------------------------------
>AGC_Akt__AKT2/1-258
-------------FDYLK--------LLGK------------GT--------FG----KVILVREK------
-------AT---------------GRYYAMKILR--------------KEVIIA-------KDEVA------
------------------------------------------HTVTESRVLQNTR----------H-PF---
-------LTA------LKYAFQ--------------------------------------------------
------------------------------------------------------------THD---------
------------------------------------------------------------------------
-----------------------------RL-CFVMEYANG-------------------GELFFHLSR---
-ER---------------------------------------------------------------------
----------------------------VFT--EERARFYGAEIVSALEYLHS--R---------DVVYRDI
KLENLMLDKDG-------------------------------------------------------------
------------------------------------------------------------------------
------------------------------------------------------------------------
------------------------------------------------------------------------
----------------------------HIKIT----------------------DFGLCKE-------GIS
DG-A---------------------------------------------------------TMKTFCGTPEY
LA-PEVLE------DND--------------------YGRAVDWWGLGVVMYEMMC---------------G
RLPFYNQ----------------------------------------------DHERLFELILME-------
---------------------------------------------EIRFPRT--------------------
-----------------------------LS-----------------------PEAKSLLAGLLKK---DP
KQRLGGGP--SDAKEVMEHRFF------------------------------------------
>AGC_Akt__AKT3/1-258
-------------FDYLK--------LLGK------------GT--------FG----KVILVREK------
-------AS---------------GKYYAMKILK--------------KEVIIA-------KDEVA------
------------------------------------------HTLTESRVLKNTR----------H-PF---
-------LTS------LKYSFQ--------------------------------------------------
------------------------------------------------------------TKD---------
------------------------------------------------------------------------
-----------------------------RL-CFVMEYVNG-------------------GELFFHLSR---
-ER---------------------------------------------------------------------
----------------------------VFS--EDRTRFYGAEIVSALDYLHS--G---------KIVYRDL
KLENLMLDKDG-------------------------------------------------------------
------------------------------------------------------------------------
------------------------------------------------------------------------
------------------------------------------------------------------------
----------------------------HIKIT----------------------DFGLCKE-------GIT
DA-A---------------------------------------------------------TMKTFCGTPEY
LA-PEVLE------DND--------------------YGRAVDWWGLGVVMYEMMC---------------G
RLPFYNQ----------------------------------------------DHEKLFELILME-------
---------------------------------------------DIKFPRT--------------------
-----------------------------LS-----------------------SDAKSLLSGLLIK---DP
NKRLGGGP--DDAKEIMRHSFF------------------------------------------
>AGC_SGK__SGK1/1-258
-------------FHFLK--------VIGK------------GS--------FG----KVLLARHK------
-------AE---------------EVFYAVKVLQ--------------KKAILK-------KKEEK------
------------------------------------------HIMSERNVLLKNVK---------H-PF---
-------LVG------LHFSFQ--------------------------------------------------
------------------------------------------------------------TAD---------
------------------------------------------------------------------------
-----------------------------KL-YFVLDYING-------------------GELFYHLQR---
-ER---------------------------------------------------------------------
----------------------------CFL--EPRARFYAAEIASALGYLHS--L---------NIVYRDL
KPENILLDSQG-------------------------------------------------------------
------------------------------------------------------------------------
------------------------------------------------------------------------
------------------------------------------------------------------------
----------------------------HIVLT----------------------DFGLCKE-------NIE
HN-S---------------------------------------------------------TTSTFCGTPEY
LA-PEVLH------KQP--------------------YDRTVDWWCLGAVLYEMLY---------------G
LPPFYSR----------------------------------------------NTAEMYDNILNK-------
---------------------------------------------PLQLKPN--------------------
-----------------------------IT-----------------------NSARHLLEGLLQK---DR
TKRLG-AK--DDFMEIKSHVFF------------------------------------------
>AGC_SGK__SGK3/1-258
-------------FDFLK--------VIGK------------GS--------FG----KVLLAKRK------
-------LD---------------GKFYAVKVLQ--------------KKIVLN-------RKEQK------
------------------------------------------HIMAERNVLLKNVK---------H-PF---
-------LVG------LHYSFQ--------------------------------------------------
------------------------------------------------------------TTE---------
------------------------------------------------------------------------
-----------------------------KL-YFVLDFVNG-------------------GELFFHLQR---
-ER---------------------------------------------------------------------
----------------------------SFP--EHRARFYAAEIASALGYLHS--I---------KIVYRDL
KPENILLDSVG-------------------------------------------------------------
------------------------------------------------------------------------
------------------------------------------------------------------------
------------------------------------------------------------------------
----------------------------HVVLT----------------------DFGLCKE-------GIA
IS-D---------------------------------------------------------TTTTFCGTPEY
LA-PEVIR------KQP--------------------YDNTVDWWCLGAVLYEMLY---------------G
LPPFYCR----------------------------------------------DVAEMYDNILHK-------
---------------------------------------------PLSLRPG--------------------
-----------------------------VS-----------------------LTAWSILEELLEK---DR
QNRLG-AK--EDFLEIQNHPFF------------------------------------------
>AGC_SGK__SGK2/1-258
-------------FDFLK--------VIGK------------GN--------YG----KVLLAKRK------
-------SD---------------GAFYAVKVLQ--------------KKSILK-------KKEQS------
------------------------------------------HIMAERSVLLKNVR---------H-PF---
-------LVG------LRYSFQ--------------------------------------------------
------------------------------------------------------------TPE---------
------------------------------------------------------------------------
-----------------------------KL-YFVLDYVNG-------------------GELFFHLQR---
-ER---------------------------------------------------------------------
----------------------------RFL--EPRARFYAAEVASAIGYLHS--L---------NIIYRDL
KPENILLDCQG-------------------------------------------------------------
------------------------------------------------------------------------
------------------------------------------------------------------------
------------------------------------------------------------------------
----------------------------HVVLT----------------------DFGLCKE-------GVE
PE-D---------------------------------------------------------TTSTFCGTPEY
LA-PEVLR------KEP--------------------YDRAVDWWCLGAVLYEMLH---------------G
LPPFYSQ----------------------------------------------DVSQMYENILHQ-------
---------------------------------------------PLQIPGG--------------------
-----------------------------RT-----------------------VAACDLLQSLLHK---DQ
RQRLG-SK--ADFLEIKNHVFF------------------------------------------
>AGC_PKC_PKCa_PKCa/1-259
-------------FNFLM--------VLGK------------GS--------FG----KVMLADRK------
-------GT---------------EELYAIKILK--------------KDVVIQ-------DDDVE------
------------------------------------------CTMVEKRVLALLDK---------P-PF---
-------LTQ------LHSCFQ--------------------------------------------------
------------------------------------------------------------TVD---------
------------------------------------------------------------------------
-----------------------------RL-YFVMEYVNG-------------------GDLMYHIQQ---
-VG---------------------------------------------------------------------
----------------------------KFK--EPQAVFYAAEISIGLFFLHK--R---------GIIYRDL
KLDNVMLDSEG-------------------------------------------------------------
------------------------------------------------------------------------
------------------------------------------------------------------------
------------------------------------------------------------------------
----------------------------HIKIA----------------------DFGMCKE-------HMM
DG-V---------------------------------------------------------TTRTFCGTPDY
IA-PEIIA------YQP--------------------YGKSVDWWAYGVLLYEMLA---------------G
QPPFDGE----------------------------------------------DEDELFQSIMEH-------
---------------------------------------------NVSYPKS--------------------
-----------------------------LS-----------------------KEAVSVCKGLMTK---HP
AKRLGCGP--EGERDVREHAFF------------------------------------------
>AGC_PKC_PKCa_PKCb/1-259
-------------FNFLM--------VLGK------------GS--------FG----KVMLSERK------
-------GT---------------DELYAVKILK--------------KDVVIQ-------DDDVE------
------------------------------------------CTMVEKRVLALPGK---------P-PF---
-------LTQ------LHSCFQ--------------------------------------------------
------------------------------------------------------------TMD---------
------------------------------------------------------------------------
-----------------------------RL-YFVMEYVNG-------------------GDLMYHIQQ---
-VG---------------------------------------------------------------------
----------------------------RFK--EPHAVFYAAEIAIGLFFLQS--K---------GIIYRDL
KLDNVMLDSEG-------------------------------------------------------------
------------------------------------------------------------------------
------------------------------------------------------------------------
------------------------------------------------------------------------
----------------------------HIKIA----------------------DFGMCKE-------NIW
DG-V---------------------------------------------------------TTKTFCGTPDY
IA-PEIIA------YQP--------------------YGKSVDWWAFGVLLYEMLA---------------G
QAPFEGE----------------------------------------------DEDELFQSIMEH-------
---------------------------------------------NVAYPKS--------------------
-----------------------------MS-----------------------KEAVAICKGLMTK---HP
GKRLGCGP--EGERDIKEHAFF------------------------------------------
>AGC_PKC_PKCa_PKCg/1-264
-------------FSFLM--------VLGK------------GS--------FG----KVMLAERR------
-------GS---------------DELYAIKILK--------------KDVIVQ-------DDDVD------
------------------------------------------CTLVEKRVLALGGRGPGG----RP-HF---
-------LTQ------LHSTFQ--------------------------------------------------
------------------------------------------------------------TPD---------
------------------------------------------------------------------------
-----------------------------RL-YFVMEYVTG-------------------GDLMYHIQQ---
-LG---------------------------------------------------------------------
----------------------------KFK--EPHAAFYAAEIAIGLFFLHN--Q---------GIIYRDL
KLDNVMLDAEG-------------------------------------------------------------
------------------------------------------------------------------------
------------------------------------------------------------------------
------------------------------------------------------------------------
----------------------------HIKIT----------------------DFGMCKE-------NVF
PG-T---------------------------------------------------------TTRTFCGTPDY
IA-PEIIA------YQP--------------------YGKSVDWWSFGVLLYEMLA---------------G
QPPFDGE----------------------------------------------DEEELFQAIMEQ-------
---------------------------------------------TVTYPKS--------------------
-----------------------------LS-----------------------REAVAICKGFLTK---HP
GKRLGSGP--DGEPTIRAHGFF------------------------------------------
>AGC_PKC_PKCh_PKCh/1-260
-------------FEFIR--------VLGK------------GS--------FG----KVMLARVK------
-------ET---------------GDLYAVKVLK--------------KDVILQ-------DDDVE------
------------------------------------------CTMTEKRILSLARN---------H-PF---
-------LTQ------LFCCFQ--------------------------------------------------
------------------------------------------------------------TPD---------
------------------------------------------------------------------------
-----------------------------RL-FFVMEFVNG-------------------GDLMFHIQK---
-SR---------------------------------------------------------------------
----------------------------RFD--EARARFYAAEIISALMFLHD--K---------GIIYRDL
KLDNVLLDHEG-------------------------------------------------------------
------------------------------------------------------------------------
------------------------------------------------------------------------
------------------------------------------------------------------------
----------------------------HCKLA----------------------DFGMCKE-------GIC
NG-V---------------------------------------------------------TTATFCGTPDY
IA-PEILQ------EML--------------------YGPAVDWWAMGVLLYEMLC---------------G
HAPFEAE----------------------------------------------NEDDLFEAILND-------
---------------------------------------------EVVYPTW--------------------
-----------------------------LH-----------------------EDATGILKSFMTK---NP
TMRLGSLT-QGGEHAILRHPFF------------------------------------------
>AGC_PKC_PKCh_PKCe/1-261
-------------FNFIK--------VLGK------------GS--------FG----KVMLAELK------
-------GK---------------DEVYAVKVLK--------------KDVILQ-------DDDVD------
------------------------------------------CTMTEKRILALARK---------H-PY---
-------LTQ------LYCCFQ--------------------------------------------------
------------------------------------------------------------TKD---------
------------------------------------------------------------------------
-----------------------------RL-FFVMEYVNG-------------------GDLMFQIQR---
-SR---------------------------------------------------------------------
----------------------------KFD--EPRSRFYAAEVTSALMFLHQ--H---------GVIYRDL
KLDNILLDAEG-------------------------------------------------------------
------------------------------------------------------------------------
------------------------------------------------------------------------
------------------------------------------------------------------------
----------------------------HCKLA----------------------DFGMCKE-------GIL
NG-V---------------------------------------------------------TTTTFCGTPDY
IA-PEILQ------ELE--------------------YGPSVDWWALGVLMYEMMA---------------G
QPPFEAD----------------------------------------------NEDDLFESILHD-------
---------------------------------------------DVLYPVW--------------------
-----------------------------LS-----------------------KEAVSILKAFMTK---NP
HKRLGCVASQNGEDAIKQHPFF------------------------------------------
>AGC_PKC_PKCd_PKCd/1-255
-------------FIFHK--------VLGK------------GS--------FG----KVLLGELK------
-------GR---------------GEYFAIKALK--------------KDVVLI-------DDDVE------
------------------------------------------CTMVEKRVLTLAAE---------N-PF---
-------LTH------LICTFQ--------------------------------------------------
------------------------------------------------------------TKD---------
------------------------------------------------------------------------
-----------------------------HL-FFVMEFLNG-------------------GDLMYHIQD---
-KG---------------------------------------------------------------------
----------------------------RFE--LYRATFYAAEIMCGLQFLHS--K---------GIIYRDL
KLDNVLLDRDG-------------------------------------------------------------
------------------------------------------------------------------------
------------------------------------------------------------------------
------------------------------------------------------------------------
----------------------------HIKIA----------------------DFGMCKE-------NIF
GE-S---------------------------------------------------------RASTFCGTPDY
IA-PEILQ------GLK--------------------YTFSVDWWSFGVLLYEMLI---------------G
QSPFHGD----------------------------------------------DEDELFESIRVD-------
---------------------------------------------TPHYPRW--------------------
-----------------------------IT-----------------------KESKDILEKLFER---EP
TKRLGVTG------NIKIHPFF------------------------------------------
>AGC_PKC_PKCd_PKCt/1-255
-------------FILHK--------MLGK------------GS--------FG----KVFLAEFK------
-------KT---------------NQFFAIKALK--------------KDVVLM-------DDDVE------
------------------------------------------CTMVEKRVLSLAWE---------H-PF---
-------LTH------MFCTFQ--------------------------------------------------
------------------------------------------------------------TKE---------
------------------------------------------------------------------------
-----------------------------NL-FFVMEYLNG-------------------GDLMYHIQS---
-CH---------------------------------------------------------------------
----------------------------KFD--LSRATFYAAEIILGLQFLHS--K---------GIVYRDL
KLDNILLDKDG-------------------------------------------------------------
------------------------------------------------------------------------
------------------------------------------------------------------------
------------------------------------------------------------------------
----------------------------HIKIA----------------------DFGMCKE-------NML
GD-A---------------------------------------------------------KTNTFCGTPDY
IA-PEILL------GQK--------------------YNHSVDWWSFGVLLYEMLI---------------G
QSPFHGQ----------------------------------------------DEEELFHSIRMD-------
---------------------------------------------NPFYPRW--------------------
-----------------------------LE-----------------------KEAKDLLVKLFVR---EP
EKRLGVRG------DIRQHPLF------------------------------------------
>AGC_PKC_PKCi_PKCi/1-269
-------------FDLLR--------VIGR------------GS--------YA----KVLLVRLK------
-------KT---------------DRIYAMKVVK--------------KELVND-------DEDID------
------------------------------------------WVQTEKHVFEQASN---------H-PF---
-------LVG------LHSCFQ--------------------------------------------------
------------------------------------------------------------TES---------
------------------------------------------------------------------------
-----------------------------RL-FFVIEYVNG-------------------GDLMFHMQR---
-QR---------------------------------------------------------------------
----------------------------KLP--EEHARFYSAEISLALNYLHE--R---------GIIYRDL
KLDNVLLDSEG-------------------------------------------------------------
------------------------------------------------------------------------
------------------------------------------------------------------------
------------------------------------------------------------------------
----------------------------HIKLT----------------------DYGMCKE-------GLR
PG-D---------------------------------------------------------TTSTFCGTPNY
IA-PEILR------GED--------------------YGFSVDWWALGVLMFEMMA---------------G
RSPFDIVGSSDNPDQN-------------------------------------TEDYLFQVILEK-------
---------------------------------------------QIRIPRS--------------------
-----------------------------LS-----------------------VKAASVLKSFLNK---DP
KERLGCHP-QTGFADIQGHPFF------------------------------------------
>AGC_PKC_PKCi_PKCz/1-267
-------------FDLIR--------VIGR------------GS--------YA----KVLLVRLK------
-------KN---------------DQIYAMKVVK--------------KELVHD-------DEDID------
------------------------------------------WVQTEKHVFEQASS---------N-PF---
-------LVG------LHSCFQ--------------------------------------------------
------------------------------------------------------------TTS---------
------------------------------------------------------------------------
-----------------------------RL-FLVIEYVNG-------------------GDLMFHMQR---
-QR---------------------------------------------------------------------
----------------------------KLP--EEHARFYAAEICIALNFLHE--R---------GIIYRDL
KLDNVLLDADG-------------------------------------------------------------
------------------------------------------------------------------------
------------------------------------------------------------------------
------------------------------------------------------------------------
----------------------------HIKLT----------------------DYGMCKE-------GLG
PG-D---------------------------------------------------------TTSTFCGTPNY
IA-PEILR------GEE--------------------YGFSVDWWALGVLMFEMMA---------------G
RSPFDII--TDNPDMN-------------------------------------TEDYLFQVILEK-------
---------------------------------------------PIRIPRF--------------------
-----------------------------LS-----------------------VKASHVLKGFLNK---DP
KERLGCRP-QTGFSDIKSHAFF------------------------------------------
>AGC_PKN__PKN1/1-260
-------------FKFLA--------VLGR------------GH--------FG----KVLLSEFR------
-------PS---------------GELFAIKALK--------------KGDIVA-------RDEVE------
------------------------------------------SLMCEKRILAAVTSAG-------H-PF---
-------LVN------LFGCFQ--------------------------------------------------
------------------------------------------------------------TPE---------
------------------------------------------------------------------------
-----------------------------HV-CFVMEYSAG-------------------GDLMLHIHS---
--D---------------------------------------------------------------------
----------------------------VFS--EPRAIFYSACVVLGLQFLHE--H---------KIVYRDL
KLDNLLLDTEG-------------------------------------------------------------
------------------------------------------------------------------------
------------------------------------------------------------------------
------------------------------------------------------------------------
----------------------------YVKIA----------------------DFGLCKE-------GMG
YG-D---------------------------------------------------------RTSTFCGTPEF
LA-PEVLT------DTS--------------------YTRAVDWWGLGVLLYEMLV---------------G
ESPFPGD----------------------------------------------DEEEVFDSIVND-------
---------------------------------------------EVRYPRF--------------------
-----------------------------LS-----------------------AEAIGIMRRLLRR---NP
ERRLGSSE--RDAEDVKKQPFF------------------------------------------
>AGC_PKN__PKN2/1-260
-------------FRCCA--------VLGR------------GH--------FG----KVLLAEYK------
-------NT---------------NEMFAIKALK--------------KGDIVA-------RDEVD------
------------------------------------------SLMCEKRIFETVNSVR-------H-PF---
-------LVN------LFACFQ--------------------------------------------------
------------------------------------------------------------TKE---------
------------------------------------------------------------------------
-----------------------------HV-CFVMEYAAG-------------------GDLMMHIHT---
--D---------------------------------------------------------------------
----------------------------VFS--EPRAVFYAACVVLGLQYLHE--H---------KIVYRDL
KLDNLLLDTEG-------------------------------------------------------------
------------------------------------------------------------------------
------------------------------------------------------------------------
------------------------------------------------------------------------
----------------------------FVKIA----------------------DFGLCKE-------GMG
YG-D---------------------------------------------------------RTSTFCGTPEF
LA-PEVLT------ETS--------------------YTRAVDWWGLGVLIYEMLV---------------G
ESPFPGD----------------------------------------------DEEEVFDSIVND-------
---------------------------------------------EVRYPRF--------------------
-----------------------------LS-----------------------TEAISIMRRLLRR---NP
ERRLGASE--KDAEDVKKHPFF------------------------------------------
>AGC_PKN__PKN3/1-260
-------------FRCLA--------VLGR------------GH--------FG----KVLLVQFK------
-------GT---------------GKYYAIKALK--------------KQEVLS-------RDEIE------
------------------------------------------SLYCEKRILEAVGCTG-------H-PF---
-------LLS------LLACFQ--------------------------------------------------
------------------------------------------------------------TSS---------
------------------------------------------------------------------------
-----------------------------HA-CFVTEFVPG-------------------GDLMMQIHE---
--D---------------------------------------------------------------------
----------------------------VFP--EPQARFYVACVVLGLQFLHE--K---------KIIYRDL
KLDNLLLDAQG-------------------------------------------------------------
------------------------------------------------------------------------
------------------------------------------------------------------------
------------------------------------------------------------------------
----------------------------FLKIA----------------------DFGLCKE-------GIG
FG-D---------------------------------------------------------RTSTFCGTPEF
LA-PEVLT------QEA--------------------YTRAVDWWGLGVLLYEMLV---------------G
ECPFPGD----------------------------------------------TEEEVFDCIVNM-------
---------------------------------------------DAPYPGF--------------------
-----------------------------LS-----------------------VQGLEFIQKLLQK---CP
EKRLGAGE--QDAEEIKVQPFF------------------------------------------
>AGC_RSK_MSK_MSK1/1-270
-------------FELLK--------VLGT------------GA--------YG----KVFLVRKISGH---
-------DT---------------GKLYAMKVLK--------------KATIVQK------AKTTE------
------------------------------------------HTRTERQVLEHIRQS----------PF---
-------LVT------LHYAFQ--------------------------------------------------
------------------------------------------------------------TET---------
------------------------------------------------------------------------
-----------------------------KL-HLILDYING-------------------GELFTHLSQ---
-RE---------------------------------------------------------------------
----------------------------RFT--EHEVQIYVGEIVLALEHLHK--L---------GIIYRDI
KLENILLDSNG-------------------------------------------------------------
------------------------------------------------------------------------
------------------------------------------------------------------------
------------------------------------------------------------------------
----------------------------HVVLT----------------------DFGLSKE-------FVA
DETE---------------------------------------------------------RAYSFCGTIEY
MA-PDIVRGG----DSG--------------------HDKAVDWWSLGVLMYELLT---------------G
ASPFTVD---------------------------------------------GEKNSQAEISRRILKS----
---------------------------------------------EPPYPQE--------------------
-----------------------------MS-----------------------ALAKDLIQRLLMK---DP
KKRLGCGP--RDADEIKEHLFF------------------------------------------
>AGC_RSK_MSK_MSK2/1-269
-------------FELLK--------VLGT------------GA--------YG----KVFLVRKAGGH---
-------DA---------------GKLYAMKVLR--------------KAALVQR------AKTQE------
------------------------------------------HTRTERSVLELVRQA----------PF---
-------LVT------LHYAFQ--------------------------------------------------
------------------------------------------------------------TDA---------
------------------------------------------------------------------------
-----------------------------KL-HLILDYVSG-------------------GEMFTHLYQ---
-RQ---------------------------------------------------------------------
----------------------------YFK--EAEVRVYGGEIVLALEHLHK--L---------GIIYRDL
KLENVLLDSEG-------------------------------------------------------------
------------------------------------------------------------------------
------------------------------------------------------------------------
------------------------------------------------------------------------
----------------------------HIVLT----------------------DFGLSKE-------FLT
EEKE---------------------------------------------------------RTFSFCGTIEY
MA-PEIIR-S----KTG--------------------HGKAVDWWSLGILLFELLT---------------G
ASPFTLE---------------------------------------------GERNTQAEVSRRILKC----
---------------------------------------------SPPFPPR--------------------
-----------------------------IG-----------------------PVAQDLLQRLLCK---DP
KKRLGAGP--QGAQEVRNHPFF------------------------------------------
>AGC_RSK_RSKp70_p70S6K/1-262
-------------FELLR--------VLGK------------GG--------YG----KVFQVRKVTGA---
-------NT---------------GKIFAMKVLK--------------KAMIVRN------AKDTA------
------------------------------------------HTKAERNILEEVKH-----------PF---
-------IVD------LIYAFQ--------------------------------------------------
------------------------------------------------------------TGG---------
------------------------------------------------------------------------
-----------------------------KL-YLILEYLSG-------------------GELFMQLER---
-EG---------------------------------------------------------------------
----------------------------IFM--EDTACFYLAEISMALGHLHQ--K---------GIIYRDL
KPENIMLNHQG-------------------------------------------------------------
------------------------------------------------------------------------
------------------------------------------------------------------------
------------------------------------------------------------------------
----------------------------HVKLT----------------------DFGLCKE-------SIH
DG-T---------------------------------------------------------VTHTFCGTIEY
MA-PEILM------RSG--------------------HNRAVDWWSLGALMYDMLT---------------G
APPFTGE---------------------------------------------NRKKTIDKILKC--------
---------------------------------------------KLNLPPY--------------------
-----------------------------LT-----------------------QEARDLLKKLLKR---NA
ASRLGAGP--GDAGEVQAHPFF------------------------------------------
>AGC_RSK_RSKp70_p70S6Kb/1-262
-------------FELLR--------VLGK------------GG--------YG----KVFQVRKVQGT---
-------NL---------------GKIYAMKVLR--------------KAKIVRN------AKDTA------
------------------------------------------HTRAERNILESVKH-----------PF---
-------IVE------LAYAFQ--------------------------------------------------
------------------------------------------------------------TGG---------
------------------------------------------------------------------------
-----------------------------KL-YLILECLSG-------------------GELFTHLER---
-EG---------------------------------------------------------------------
----------------------------IFL--EDTACFYLAEITLALGHLHS--Q---------GIIYRDL
KPENIMLSSQG-------------------------------------------------------------
------------------------------------------------------------------------
------------------------------------------------------------------------
------------------------------------------------------------------------
----------------------------HIKLT----------------------DFGLCKE-------SIH
EG-A---------------------------------------------------------VTHTFCGTIEY
MA-PEILV------RSG--------------------HNRAVDWWSLGALMYDMLT---------------G
SPPFTAE---------------------------------------------NRKKTMDKIIRG--------
---------------------------------------------KLALPPY--------------------
-----------------------------LT-----------------------PDARDLVKKFLKR---NP
SQRIGGGP--GDAADVQRHPFF------------------------------------------
>AGC_RSK_RSKp90_RSK3/1-260
-------------FELLK--------VLGQ------------GS--------YG----KVFLVRKVKGS---
-------DA---------------GQLYAMKVLK--------------KATLK--------VRDRV------
------------------------------------------RSKMERDILAEVNH-----------PF---
-------IVK------LHYAFQ--------------------------------------------------
------------------------------------------------------------TEG---------
------------------------------------------------------------------------
-----------------------------KL-YLILDFLRG-------------------GDLFTRLSK---
-EV---------------------------------------------------------------------
----------------------------MFT--EEDVKFYLAELALALDHLHS--L---------GIIYRDL
KPENILLDEEG-------------------------------------------------------------
------------------------------------------------------------------------
------------------------------------------------------------------------
------------------------------------------------------------------------
----------------------------HIKIT----------------------DFGLSKE-------AID
HD-K---------------------------------------------------------RAYSFCGTIEY
MA-PEVVN------RRG--------------------HTQSADWWSFGVLMFEMLT---------------G
SLPFQGK---------------------------------------------DRKETMALILKA--------
---------------------------------------------KLGMPQF--------------------
-----------------------------LS-----------------------GEAQSLLRALFKR---NP
CNRLGAGI--DGVEEIKRHPFF------------------------------------------
>AGC_RSK_RSKp90_RSK2/1-260
-------------FELLK--------VLGQ------------GS--------FG----KVFLVKKISGS---
-------DA---------------RQLYAMKVLK--------------KATLK--------VRDRV------
------------------------------------------RTKMERDILVEVNH-----------PF---
-------IVK------LHYAFQ--------------------------------------------------
------------------------------------------------------------TEG---------
------------------------------------------------------------------------
-----------------------------KL-YLILDFLRG-------------------GDLFTRLSK---
-EV---------------------------------------------------------------------
----------------------------MFT--EEDVKFYLAELALALDHLHS--L---------GIIYRDL
KPENILLDEEG-------------------------------------------------------------
------------------------------------------------------------------------
------------------------------------------------------------------------
------------------------------------------------------------------------
----------------------------HIKLT----------------------DFGLSKE-------SID
HE-K---------------------------------------------------------KAYSFCGTVEY
MA-PEVVN------RRG--------------------HTQSADWWSFGVLMFEMLT---------------G
TLPFQGK---------------------------------------------DRKETMTMILKA--------
---------------------------------------------KLGMPQF--------------------
-----------------------------LS-----------------------PEAQSLLRMLFKR---NP
ANRLGAGP--DGVEEIKRHSFF------------------------------------------
>AGC_RSK_RSKp90_RSK1/1-260
-------------FELLK--------VLGQ------------GS--------FG----KVFLVRKVTRP---
-------DS---------------GHLYAMKVLK--------------KATLK--------VRDRV------
------------------------------------------RTKMERDILADVNH-----------PF---
-------VVK------LHYAFQ--------------------------------------------------
------------------------------------------------------------TEG---------
------------------------------------------------------------------------
-----------------------------KL-YLILDFLRG-------------------GDLFTRLSK---
-EV---------------------------------------------------------------------
----------------------------MFT--EEDVKFYLAELALGLDHLHS--L---------GIIYRDL
KPENILLDEEG-------------------------------------------------------------
------------------------------------------------------------------------
------------------------------------------------------------------------
------------------------------------------------------------------------
----------------------------HIKLT----------------------DFGLSKE-------AID
HE-K---------------------------------------------------------KAYSFCGTVEY
MA-PEVVN------RQG--------------------HSHSADWWSYGVLMFEMLT---------------G
SLPFQGK---------------------------------------------DRKETMTLILKA--------
---------------------------------------------KLGMPQF--------------------
-----------------------------LS-----------------------TEAQSLLRALFKR---NP
ANRLGSGP--DGAEEIKRHVFY------------------------------------------
>AGC_RSK_RSKp90_RSK4/1-258
-------------FELLK--------VLGQ------------GS--------FG----KVFLVRKKTGP---
-------DA---------------GQLYAMKVLK--------------KASLK--------VRDRV------
------------------------------------------RTKMERDILVEVNH-----------PF---
-------IVK------LHYAFQ--------------------------------------------------
------------------------------------------------------------TEG---------
------------------------------------------------------------------------
-----------------------------KL-YLILDFLRG-------------------GDVFTRLSK---
-EV---------------------------------------------------------------------
----------------------------LFT--EEDVKFYLAELALALDHLHQ--L---------GIVYRDL
KPENILLDEIG-------------------------------------------------------------
------------------------------------------------------------------------
------------------------------------------------------------------------
------------------------------------------------------------------------
----------------------------HIKLT----------------------DFGLSKE-------SVD
QE-K---------------------------------------------------------KAYSFCGTVEY
MA-PEVVN------RRG--------------------HSQSADWWSYGVLMFEMLT---------------G
TLPFQGK---------------------------------------------DRNETMNMILKA--------
---------------------------------------------KLGMPQF--------------------
-----------------------------LS-----------------------AEAQSLLRMLFKR---NP
ANRLGS----EGVEEIKRHLFF------------------------------------------
>AGC_PKA__PRKX/1-255
-------------FDTLA--------TVGT------------GT--------FG----RVHLVKEK------
-------TA---------------KHFFALKVMS--------------IPDVIR-------LKQEQ------
------------------------------------------HVHNEKSVLKEVSH-----------PF---
-------LIR------LFWTWH--------------------------------------------------
------------------------------------------------------------DER---------
------------------------------------------------------------------------
-----------------------------FL-YMLMEYVPG-------------------GELFSYLRN---
-RG---------------------------------------------------------------------
----------------------------RFS--STTGLFYSAEIICAIEYLHS--K---------EIVYRDL
KPENILLDRDG-------------------------------------------------------------
------------------------------------------------------------------------
------------------------------------------------------------------------
------------------------------------------------------------------------
----------------------------HIKLT----------------------DFGFAKK-------LVD
-------------------------------------------------------------RTWTLCGTPEY
LA-PEVIQ------SKG--------------------HGRAVDWWALGILIFEMLS---------------G
FPPFFDD---------------------------------------------NPFGIYQKILAG--------
---------------------------------------------KIDFPRH--------------------
-----------------------------LD-----------------------FHVKDLIKKLLVV---DR
TRRLGNMK--NGANDVKHHRWF------------------------------------------
>AGC_PKA__PRKY/1-217
-------------CDALV--------TMGT------------GT--------FG----RVHLVKEK------
-------TA---------------KHFFALKVMS--------------IPDVIR-------RKQEQ------
------------------------------------------HVHNEKSVLKEVSH-----------PF---
-------LIR------LFWTWH--------------------------------------------------
------------------------------------------------------------EER---------
------------------------------------------------------------------------
-----------------------------FL-YMLMEYVPG-------------------GELFSYLRN---
-RG---------------------------------------------------------------------
----------------------------HFS--STTGLFYSAEIICAIEYLHS--K---------EIVYRDL
KPENILLDRDG-------------------------------------------------------------
------------------------------------------------------------------------
------------------------------------------------------------------------
------------------------------------------------------------------------
----------------------------HIKLT----------------------DFGFAKK-------LVD
-------------------------------------------------------------RTWTLCGTPEY
LA-PEVIQ------SKG--------------------HGRAVDWWALGILIFEMLS---------------G
FPPFFDD---------------------------------------------NPFGIYQKILAG--------
---------------------------------------------KLYFPR---------------------
------------------------------------------------------------------------
----------------------------------------------------------------
>AGC_PKA__PKACa/1-255
-------------FERIK--------TLGT------------GS--------FG----RVMLVKHK------
-------ET---------------GNHYAMKILD--------------KQKVVK-------LKQIE------
------------------------------------------HTLNEKRILQAVNF-----------PF---
-------LVK------LEFSFK--------------------------------------------------
------------------------------------------------------------DNS---------
------------------------------------------------------------------------
-----------------------------NL-YMVMEYVPG-------------------GEMFSHLRR---
-IG---------------------------------------------------------------------
----------------------------RFS--EPHARFYAAQIVLTFEYLHS--L---------DLIYRDL
KPENLLIDQQG-------------------------------------------------------------
------------------------------------------------------------------------
------------------------------------------------------------------------
------------------------------------------------------------------------
----------------------------YIQVT----------------------DFGFAKR-------VKG
-------------------------------------------------------------RTWTLCGTPEY
LA-PEIIL------SKG--------------------YNKAVDWWALGVLIYEMAA---------------G
YPPFFAD---------------------------------------------QPIQIYEKIVSG--------
---------------------------------------------KVRFPSH--------------------
-----------------------------FS-----------------------SDLKDLLRNLLQV---DL
TKRFGNLK--NGVNDIKNHKWF------------------------------------------
>AGC_PKA__PKACb/1-255
-------------FERKK--------TLGT------------GS--------FG----RVMLVKHK------
-------AT---------------EQYYAMKILD--------------KQKVVK-------LKQIE------
------------------------------------------HTLNEKRILQAVNF-----------PF---
-------LVR------LEYAFK--------------------------------------------------
------------------------------------------------------------DNS---------
------------------------------------------------------------------------
-----------------------------NL-YMVMEYVPG-------------------GEMFSHLRR---
-IG---------------------------------------------------------------------
----------------------------RFS--EPHARFYAAQIVLTFEYLHS--L---------DLIYRDL
KPENLLIDHQG-------------------------------------------------------------
------------------------------------------------------------------------
------------------------------------------------------------------------
------------------------------------------------------------------------
----------------------------YIQVT----------------------DFGFAKR-------VKG
-------------------------------------------------------------RTWTLCGTPEY
LA-PEIIL------SKG--------------------YNKAVDWWALGVLIYEMAA---------------G
YPPFFAD---------------------------------------------QPIQIYEKIVSG--------
---------------------------------------------KVRFPSH--------------------
-----------------------------FS-----------------------SDLKDLLRNLLQV---DL
TKRFGNLK--NGVSDIKTHKWF------------------------------------------
>AGC_PKA__PKACg/1-255
-------------FERLR--------TLGM------------GS--------FG----RVMLVRHQ------
-------ET---------------GGHYAMKILN--------------KQKVVK-------MKQVE------
------------------------------------------HILNEKRILQAIDF-----------PF---
-------LVK------LQFSFK--------------------------------------------------
------------------------------------------------------------DNS---------
------------------------------------------------------------------------
-----------------------------YL-YLVMEYVPG-------------------GEMFSRLQR---
-VG---------------------------------------------------------------------
----------------------------RFS--EPHACFYAAQVVLAVQYLHS--L---------DLIHRDL
KPENLLIDQQG-------------------------------------------------------------
------------------------------------------------------------------------
------------------------------------------------------------------------
------------------------------------------------------------------------
----------------------------YLQVT----------------------DFGFAKR-------VKG
-------------------------------------------------------------RTWTLCGTPEY
LA-PEIIL------SKG--------------------YNKAVDWWALGVLIYEMAV---------------G
FPPFYAD---------------------------------------------QPIQIYEKIVSG--------
---------------------------------------------RVRFPSK--------------------
-----------------------------LS-----------------------SDLKHLLRSLLQV---DL
TKRFGNLR--NGVGDIKNHKWF------------------------------------------
>AGC_PKG__PKG1/1-260
-------------FNIID--------TLGV------------GG--------FG----RVELVQLK------
-------SEE--------------SKTFAMKILK--------------KRHIVD-------TRQQE------
------------------------------------------HIRSEKQIMQGAHS-----------DF---
-------IVR------LYRTFK--------------------------------------------------
------------------------------------------------------------DSK---------
------------------------------------------------------------------------
-----------------------------YL-YMLMEACLG-------------------GELWTILRD---
-RG---------------------------------------------------------------------
----------------------------SFE--DSTTRFYTACVVEAFAYLHS--K---------GIIYRDL
KPENLILDHRG-------------------------------------------------------------
------------------------------------------------------------------------
------------------------------------------------------------------------
------------------------------------------------------------------------
----------------------------YAKLV----------------------DFGFAKK-------IGF
GK-----------------------------------------------------------KTWTFCGTPEY
VA-PEIIL------NKG--------------------HDISADYWSLGILMYELLT---------------G
SPPFSGP---------------------------------------------DPMKTYNIILRGID------
---------------------------------------------MIEFPKK--------------------
-----------------------------IA-----------------------KNAANLIKKLCRD---NP
SERLGNLK--NGVKDIQKHKWF------------------------------------------
>AGC_PKG__PKG2/1-259
-------------LEIIA--------TLGV------------GG--------FG----RVELVKVK------
-------NE---------------NVAFAMKCIR--------------KKHIVD-------TKQQE------
------------------------------------------HVYSEKRILEELCS-----------PF---
-------IVK------LYRTFK--------------------------------------------------
------------------------------------------------------------DNK---------
------------------------------------------------------------------------
-----------------------------YV-YMLLEACLG-------------------GELWSILRD---
-RG---------------------------------------------------------------------
----------------------------SFD--EPTSKFCVACVTEAFDYLHR--L---------GIIYRDL
KPENLILDAEG-------------------------------------------------------------
------------------------------------------------------------------------
------------------------------------------------------------------------
------------------------------------------------------------------------
----------------------------YLKLV----------------------DFGFAKK-------IGS
GQ-----------------------------------------------------------KTWTFCGTPEY
VA-PEVIL------NKG--------------------HDFSVDFWSLGILVYELLT---------------G
NPPFSGV---------------------------------------------DQMMTYNLILKGIE------
---------------------------------------------KMDFPRK--------------------
-----------------------------IT-----------------------RRPEDLIRRLCRQ---NP
TERLGNLK--NGINDIKKHRWL------------------------------------------
>AGC_MAST_MAST_MAST1/1-274
-------------FDTIK--------LISN------------GA--------YG----AVYLVRHR------
-------DT---------------RQRFAMKKIN--------------KQNLIL-------RNQIQ------
------------------------------------------QAFVERDILTFAEN-----------PF---
-------VVG------MFCSFE--------------------------------------------------
------------------------------------------------------------TRR---------
------------------------------------------------------------------------
-----------------------------HL-CMVMEYVEG-------------------GDCATLLKN---
-IG---------------------------------------------------------------------
----------------------------ALP--VEMARMYFAETVLALEYLHN--Y---------GIVHRDL
KPDNLLITSMG-------------------------------------------------------------
------------------------------------------------------------------------
------------------------------------------------------------------------
------------------------------------------------------------------------
----------------------------HIKLT----------------------DFGLSKM-------GLM
SLTTNLYEGHIE-----------------------------------------KDAREF--LDKQVCGTPEY
IA-PEVIL------RQG--------------------YGKPVDWWAMGIILYEFLV---------------G
CVPFFGD----------------------------------------------TPEELFGQVISD-------
---------------------------------------------DILWPEGD-------------------
---------------------------EALP-----------------------TEAQLLISSLLQT---NP
LVRLGAG----GAFEVKQHSFF------------------------------------------
>AGC_MAST_MAST_MAST4/1-238
-------------FETIK--------LISN------------GA--------YG----AVYFVRHK------
-------ES---------------RQRFAMKKIN--------------KQNLIL-------RNQIQ------
------------------------------------------QAFVERDILTFAEN-----------PF---
-------VVS------MYCSFE--------------------------------------------------
------------------------------------------------------------TRR---------
------------------------------------------------------------------------
-----------------------------HL-CMVMEYVEG-------------------GDCATLMKN---
-MG---------------------------------------------------------------------
----------------------------PLP--VDMARMYFAETVLALEYLHN--Y---------GIVHRDL
KPDNLLVTSMG-------------------------------------------------------------
------------------------------------------------------------------------
------------------------------------------------------------------------
------------------------------------------------------------------------
----------------------------HIKLT----------------------DFGLSKV-------GLM
SMTTNLYEGHIE-----------------------------------------KDAREF--LDKQVCGTPEY
IA-PEVIL------RQG--------------------YGKPVDWWAMGIILYEFLV---------------G
CVPFFGD----------------------------------------------TPEELFGQVISD-------
---------------------------------------------EINWPEKD-------------------
---------------------------E--------------------------------------------
----------------------------------------------------------------
>AGC_MAST_MAST_MAST2/1-274
-------------FETIK--------LISN------------GA--------YG----AVFLVRHK------
-------ST---------------RQRFAMKKIN--------------KQNLIL-------RNQIQ------
------------------------------------------QAFVERDILTFAEN-----------PF---
-------VVS------MFCSFD--------------------------------------------------
------------------------------------------------------------TKR---------
------------------------------------------------------------------------
-----------------------------HL-CMVMEYVEG-------------------GDCATLLKN---
-IG---------------------------------------------------------------------
----------------------------ALP--VDMVRLYFAETVLALEYLHN--Y---------GIVHRDL
KPDNLLITSMG-------------------------------------------------------------
------------------------------------------------------------------------
------------------------------------------------------------------------
------------------------------------------------------------------------
----------------------------HIKLT----------------------DFGLSKI-------GLM
SLTTNLYEGHIE-----------------------------------------KDAREF--LDKQVCGTPEY
IA-PEVIL------RQG--------------------YGKPVDWWAMGIILYEFLV---------------G
CVPFFGD----------------------------------------------TPEELFGQVISD-------
---------------------------------------------EIVWPEGD-------------------
---------------------------EALP-----------------------PDAQDLTSKLLHQ---NP
LERLGTG----SAYEVKQHPFF------------------------------------------
>AGC_MAST_MAST_MAST3/1-274
-------------FETIK--------LISN------------GA--------YG----AVYLVRHR------
-------DT---------------RQRFAIKKIN--------------KQNLIL-------RNQIQ------
------------------------------------------QVFVERDILTFAEN-----------PF---
-------VVS------MFCSFE--------------------------------------------------
------------------------------------------------------------TRR---------
------------------------------------------------------------------------
-----------------------------HL-CMVMEYVEG-------------------GDCATLLKN---
-MG---------------------------------------------------------------------
----------------------------PLP--VDMARLYFAETVLALEYLHN--Y---------GIVHRDL
KPDNLLITSLG-------------------------------------------------------------
------------------------------------------------------------------------
------------------------------------------------------------------------
------------------------------------------------------------------------
----------------------------HIKLT----------------------DFGLSKI-------GLM
SMATNLYEGHIE-----------------------------------------KDAREF--IDKQVCGTPEY
IA-PEVIF------RQG--------------------YGKPVDWWAMGVVLYEFLV---------------G
CVPFFGD----------------------------------------------TPEELFGQVVSD-------
---------------------------------------------EIMWPEGD-------------------
---------------------------EALP-----------------------ADAQDLITRLLRQ---SP
LDRLGTG----GTHEVKQHPFF------------------------------------------
>AGC_DMPK_GEK_MRCKb/1-267
-------------FEIIK--------VIGR------------GA--------FG----EVAVVKMK------
-------N-T--------------ERIYAMKILN--------------KWEMLK-------RAETA------
------------------------------------------CFREERDVLVNGDC-----------QW---
-------ITA------LHYAFQ--------------------------------------------------
------------------------------------------------------------DEN---------
------------------------------------------------------------------------
-----------------------------HL-YLVMDYYVG-------------------GDLLTLLSK---
-FED--------------------------------------------------------------------
----------------------------KLP--EDMARFYIGEMVLAIDSIHQ--L---------HYVHRDI
KPDNVLLDVNG-------------------------------------------------------------
------------------------------------------------------------------------
------------------------------------------------------------------------
------------------------------------------------------------------------
----------------------------HIRLA----------------------DFGSCLK-------MN-
------------------------------------------------------DDGTV--QSSVAVGTPDY
IS-PEILQAM----EDG-----------------MGKYGPECDWWSLGVCMYEMLY---------------G
ETPFYAE---------------------------------------------SLVETYGKIMNHEE------
---------------------------------------------RFQFPSHV-------------------
---------------------------TDVS-----------------------EEAKDLIQRLIC----SR
ERRLGQN----GIEDFKKHAFF------------------------------------------
>AGC_DMPK_GEK_MRCKa/1-267
-------------FEILK--------VIGR------------GA--------FG----EVAVVKLK------
-------N-A--------------DKVFAMKILN--------------KWEMLK-------RAETA------
------------------------------------------CFREERDVLVNGDN-----------KW---
-------ITT------LHYAFQ--------------------------------------------------
------------------------------------------------------------DDN---------
------------------------------------------------------------------------
-----------------------------NL-YLVMDYYVG-------------------GDLLTLLSK---
-FED--------------------------------------------------------------------
----------------------------RLP--EDMARFYLAEMVIAIDSVHQ--L---------HYVHRDI
KPDNILMDMNG-------------------------------------------------------------
------------------------------------------------------------------------
------------------------------------------------------------------------
------------------------------------------------------------------------
----------------------------HIRLA----------------------DFGSCLK-------LM-
------------------------------------------------------EDGTV--QSSVAVGTPDY
IS-PEILQAM----EDG-----------------KGRYGPECDWWSLGVCMYEMLY---------------G
ETPFYAE---------------------------------------------SLVETYGKIMNHKE------
---------------------------------------------RFQFPAQV-------------------
---------------------------TDVS-----------------------ENAKDLIRRLIC----SR
EHRLGQN----GIEDFKKHPFF------------------------------------------
>AGC_DMPK_GEK_DMPK2/1-267
-------------FEILK--------VIGR------------GA--------FG----EVTVVRQR------
-------D-T--------------GQIFAMKMLH--------------KWEMLK-------RAETA------
------------------------------------------CFREERDVLVKGDS-----------RW---
-------VTT------LHYAFQ--------------------------------------------------
------------------------------------------------------------DEE---------
------------------------------------------------------------------------
-----------------------------YL-YLVMDYYAG-------------------GDLLTLLSR---
-FED--------------------------------------------------------------------
----------------------------RLP--PELAQFYLAEMVLAIHSLHQ--L---------GYVHRDV
KPDNVLLDVNG-------------------------------------------------------------
------------------------------------------------------------------------
------------------------------------------------------------------------
------------------------------------------------------------------------
----------------------------HIRLA----------------------DFGSCLR-------LN-
------------------------------------------------------TNGMV--DSSVAVGTPDY
IS-PEILQAM----EEG-----------------KGHYGPQCDWWSLGVCAYELLF---------------G
ETPFYAE---------------------------------------------SLVETYGKIMNHED------
---------------------------------------------HLQFPPDV-------------------
---------------------------PDVP-----------------------ASAQDLIRQLLC----RQ
EERLGRG----GLDDFRNHPFF------------------------------------------
>AGC_DMPK_GEK_DMPK1/1-269
-------------FEILK--------VIGR------------GA--------FS----EVAVVKMK------
-------Q-T--------------GQVYAMKIMN--------------KWDMLK-------RGEVS------
------------------------------------------CFREERDVLVNGDR-----------RW---
-------ITQ------LHFAFQ--------------------------------------------------
------------------------------------------------------------DEN---------
------------------------------------------------------------------------
-----------------------------YL-YLVMEYYVG-------------------GDLLTLLSK---
-FGE--------------------------------------------------------------------
----------------------------RIP--AEMARFYLAEIVMAIDSVHR--L---------GYVHRDI
KPDNILLDRCG-------------------------------------------------------------
------------------------------------------------------------------------
------------------------------------------------------------------------
------------------------------------------------------------------------
----------------------------HIRLA----------------------DFGSCLK-------LR-
------------------------------------------------------ADGTV--RSLVAVGTPDY
LS-PEILQAV----GGGPG---------------TGSYGPECDWWALGVFAYEMFY---------------G
QTPFYAD---------------------------------------------STAETYGKIVHYKE------
---------------------------------------------HLSLPLVD-------------------
---------------------------EGVP-----------------------EEARDFIQRLLC----PP
ETRLGRG----GAGDFRTHPFF------------------------------------------
>AGC_DMPK_ROCK_ROCK2/1-263
-------------YDVVK--------VIGR------------GA--------FG----EVQLVRHK------
-------A-S--------------QKVYAMKLLS--------------KFEMIK-------RSDSA------
------------------------------------------FFWEERDIMAFANS-----------PW---
-------VVQ------LFYAFQ--------------------------------------------------
------------------------------------------------------------DDR---------
------------------------------------------------------------------------
-----------------------------YL-YMVMEYMPG-------------------GDLVNLMSN---
-YD---------------------------------------------------------------------
-----------------------------VP--EKWAKFYTAEVVLALDAIHS--M---------GLIHRDV
KPDNMLLDKHG-------------------------------------------------------------
------------------------------------------------------------------------
------------------------------------------------------------------------
------------------------------------------------------------------------
----------------------------HLKLA----------------------DFGTCMK-------MD-
------------------------------------------------------ETGMV--HCDTAVGTPDY
IS-PEVLKSQ----GGD------------------GFYGRECDWWSVGVFLYEMLV---------------G
DTPFYAD---------------------------------------------SLVGTYSKIMDHKN------
---------------------------------------------SLCFP-ED-------------------
---------------------------AEIS-----------------------KHAKNLICAFLT----DR
EVRLGRN----GVEEIRQHPFF------------------------------------------
>AGC_DMPK_ROCK_ROCK1/1-263
-------------YEVVK--------VIGR------------GA--------FG----EVQLVRHK------
-------S-T--------------RKVYAMKLLS--------------KFEMIK-------RSDSA------
------------------------------------------FFWEERDIMAFANS-----------PW---
-------VVQ------LFYAFQ--------------------------------------------------
------------------------------------------------------------DDR---------
------------------------------------------------------------------------
-----------------------------YL-YMVMEYMPG-------------------GDLVNLMSN---
-YD---------------------------------------------------------------------
-----------------------------VP--EKWARFYTAEVVLALDAIHS--M---------GFIHRDV
KPDNMLLDKSG-------------------------------------------------------------
------------------------------------------------------------------------
------------------------------------------------------------------------
------------------------------------------------------------------------
----------------------------HLKLA----------------------DFGTCMK-------MN-
------------------------------------------------------KEGMV--RCDTAVGTPDY
IS-PEVLKSQ----GGD------------------GYYGRECDWWSVGVFLYEMLV---------------G
DTPFYAD---------------------------------------------SLVGTYSKIMNHKN------
---------------------------------------------SLTFP-DD-------------------
---------------------------NDIS-----------------------KEAKNLICAFLT----DR
EVRLGRN----GVEEIKRHLFF------------------------------------------
>AGC_NDR_NDR_NDR1/1-294
-------------FESLK--------VIGR------------GA--------FG----EVRLVQKK------
-------D-T--------------GHVYAMKILR--------------KADMLE-------KEQVG------
------------------------------------------HIRAERDILVEADS-----------LW---
-------VVK------MFYSFQ--------------------------------------------------
------------------------------------------------------------DKL---------
------------------------------------------------------------------------
-----------------------------NL-YLIMEFLPG-------------------GDMMTLLMK---
-KD---------------------------------------------------------------------
----------------------------TLT--EEETQFYIAETVLAIDSIHQ--L---------GFIHRDI
KPDNLLLDSKG-------------------------------------------------------------
------------------------------------------------------------------------
------------------------------------------------------------------------
------------------------------------------------------------------------
----------------------------HVKLS----------------------DFGLCTG-------LKK
AHRTEFYRNLNHSLPSDFTFQNMNSK---------R------------KAETWKRNRRQ--LAFSTVGTPDY
IA-PEVFMQT----G----------------------YNKLCDWWSLGVIMYEMLI---------------G
YPPFCSE----------------------------------------------TPQETYKKVMNWKE-----
---------------------------------------------TLTFP-PE-------------------
---------------------------VPIS-----------------------EKAKDLILRFCC----EW
EHRIGAP----GVEEIKSNSFF------------------------------------------
>AGC_NDR_NDR_NDR2/1-294
-------------FESLK--------VIGR------------GA--------FG----EVRLVQKK------
-------D-T--------------GHIYAMKILR--------------KSDMLE-------KEQVA------
------------------------------------------HIRAERDILVEADG-----------AW---
-------VVK------MFYSFQ--------------------------------------------------
------------------------------------------------------------DKR---------
------------------------------------------------------------------------
-----------------------------NL-YLIMEFLPG-------------------GDMMTLLMK---
-KD---------------------------------------------------------------------
----------------------------TLT--EEETQFYISETVLAIDAIHQ--L---------GFIHRDI
KPDNLLLDAKG-------------------------------------------------------------
------------------------------------------------------------------------
------------------------------------------------------------------------
------------------------------------------------------------------------
----------------------------HVKLS----------------------DFGLCTG-------LKK
AHRTEFYRNLTHNPPSDFSFQNMNSK---------R------------KAETWKKNRRQ--LAYSTVGTPDY
IA-PEVFMQT----G----------------------YNKLCDWWSLGVIMYEMLI---------------G
YPPFCSE----------------------------------------------TPQETYRKVMNWKE-----
---------------------------------------------TLVFP-PE-------------------
---------------------------VPIS-----------------------EKAKDLILRFCI----DS
ENRIGNS----GVEEIKGHPFF------------------------------------------
>AGC_NDR_LATS_LATS1/1-306
-------------FVKIK--------TLGI------------GA--------FG----EVCLARKV------
-------D-T--------------KALYATKTLR--------------KKDVLL-------RNQVA------
------------------------------------------HVKAERDILAEADN-----------EW---
-------VVR------LYYSFQ--------------------------------------------------
------------------------------------------------------------DKD---------
------------------------------------------------------------------------
-----------------------------NL-YFVMDYIPG-------------------GDMMSLLIR---
-MG---------------------------------------------------------------------
----------------------------IFP--ESLARFYIAELTCAVESVHK--M---------GFIHRDI
KPDNILIDRDG-------------------------------------------------------------
------------------------------------------------------------------------
------------------------------------------------------------------------
------------------------------------------------------------------------
----------------------------HIKLT----------------------DFGLCTG-------FRW
THDSKYYQSGDHPRQDSMDFSNEWGD---------PSSCRCGDRLKPLERRAARQHQRC--LAHSLVGTPNY
IA-PEVLLRT----G----------------------YTQLCDWWSVGVILFEMLV---------------G
QPPFLAQ----------------------------------------------TPLETQMKVINWQT-----
---------------------------------------------SLHIP-PQ-------------------
---------------------------AKLS-----------------------PEASDLIIKLCR----GP
EDRLGKN----GADEIKAHPFF------------------------------------------
>AGC_NDR_LATS_LATS2/1-306
-------------FVKIK--------TLGI------------GA--------FG----EVCLACKV------
-------D-T--------------HALYAMKTLR--------------KKDVLN-------RNQVA------
------------------------------------------HVKAERDILAEADN-----------EW---
-------VVK------LYYSFQ--------------------------------------------------
------------------------------------------------------------DKD---------
------------------------------------------------------------------------
-----------------------------SL-YFVMDYIPG-------------------GDMMSLLIR---
-ME---------------------------------------------------------------------
----------------------------VFP--EHLARFYIAELTLAIESVHK--M---------GFIHRDI
KPDNILIDLDG-------------------------------------------------------------
------------------------------------------------------------------------
------------------------------------------------------------------------
------------------------------------------------------------------------
----------------------------HIKLT----------------------DFGLCTG-------FRW
THNSKYYQKGSHVRQDSMEPSDLWDD---------VSNCRCGDRLKTLEQRARKQHQRC--LAHSLVGTPNY
IA-PEVLLRK----G----------------------YTQLCDWWSVGVILFEMLV---------------G
QPPFLAP----------------------------------------------TPTETQLKVINWEN-----
---------------------------------------------TLHIP-AQ-------------------
---------------------------VKLS-----------------------PEARDLITKLCC----SA
DHRLGRN----GADDLKAHPFF------------------------------------------
>AGC_DMPK_CRIK_CRIK/1-264
-------------FEVRS--------LVGC------------GH--------FA----EVQVVREK------
-------A-T--------------GDIYAMKVMK--------------KKALLA-------QEQVS------
------------------------------------------FFEEERNILSRSTS-----------PW---
-------IPQ------LQYAFQ--------------------------------------------------
------------------------------------------------------------DKN---------
------------------------------------------------------------------------
-----------------------------HL-YLVMEYQPG-------------------GDLLSLLNR---
-YED--------------------------------------------------------------------
----------------------------QLD--ENLIQFYLAELILAVHSVHL--M---------GYVHRDI
KPENILVDRTG-------------------------------------------------------------
------------------------------------------------------------------------
------------------------------------------------------------------------
------------------------------------------------------------------------
----------------------------HIKLV----------------------DFGSAAK-------MN-
------------------------------------------------------SNKMV--NAKLPIGTPDY
MA-PEVLTVM----NGD-G---------------KGTYGLDCDWWSVGVIAYEMIY---------------G
RSPFAEG----------------------------------------------TSARTFNNIMNFQR-----
---------------------------------------------FLKFP-DD-------------------
---------------------------PKVS-----------------------SDFLDLIQSLLC----GQ
KERLK-------FEGLCCHPFF------------------------------------------
>AGC_GRK_BARK_BARK1/1-263
-------------FSVHR--------IIGR------------GG--------FG----EVYGCRKA------
--------DT--------------GKMYAMKCLD--------------KKRIKM-------KQGET------
------------------------------------------LALNERIMLSLVSTGD-------C-PF---
-------IVC------MSYAFH--------------------------------------------------
------------------------------------------------------------TPD---------
------------------------------------------------------------------------
-----------------------------KL-SFILDLMNG-------------------GDLHYHLSQ---
-HG---------------------------------------------------------------------
----------------------------VFS--EADMRFYAAEIILGLEHMHN--R---------FVVYRDL
KPANILLDEHG-------------------------------------------------------------
------------------------------------------------------------------------
------------------------------------------------------------------------
------------------------------------------------------------------------
----------------------------HVRIS----------------------DLGLACD-------FSK
KK------------------------------------------------------------PHASVGTHGY
MA-PEVLQ------KGVA-------------------YDSSADWFSLGCMLFKLLR---------------G
HSPFRQH-----------------------------------------------KTKDKHEIDRMTL-----
---------------------------------------------TMAVELP--------------------
---------------------------DSFS-----------------------PELRSLLEGLLQR---DV
NRRLGCLG--RGAQEVKESPFF------------------------------------------
>AGC_GRK_BARK_BARK2/1-263
-------------FSVHR--------IIGR------------GG--------FG----EVYGCRKA------
--------DT--------------GKMYAMKCLD--------------KKRIKM-------KQGET------
------------------------------------------LALNERIMLSLVSTGD-------C-PF---
-------IVC------MTYAFH--------------------------------------------------
------------------------------------------------------------TPD---------
------------------------------------------------------------------------
-----------------------------KL-CFILDLMNG-------------------GDLHYHLSQ---
-HG---------------------------------------------------------------------
----------------------------VFS--EKEMRFYATEIILGLEHMHN--R---------FVVYRDL
KPANILLDEHG-------------------------------------------------------------
------------------------------------------------------------------------
------------------------------------------------------------------------
------------------------------------------------------------------------
----------------------------HARIS----------------------DLGLACD-------FSK
KK------------------------------------------------------------PHASVGTHGY
MA-PEVLQ------KGTA-------------------YDSSADWFSLGCMLFKLLR---------------G
HSPFRQH-----------------------------------------------KTKDKHEIDRMTL-----
---------------------------------------------TVNVELP--------------------
---------------------------DTFS-----------------------PELKSLLEGLLQR---DV
SKRLGCHG--GGSQEVKEHSFF------------------------------------------
>AGC_GRK_GRK_GPRK4/1-263
-------------FRHYR--------VLGK------------GG--------FG----EVCACQVR------
--------AT--------------GKMYACKKLQ--------------KKRIKK-------RKGEA------
------------------------------------------MALNEKRILEKVQS-----------RF---
-------VVS------LAYAYE--------------------------------------------------
------------------------------------------------------------TKD---------
------------------------------------------------------------------------
-----------------------------AL-CLVLTIMNG-------------------GDLKFHIYN---
-LG---------------------------------------------------------------------
--------------------------NPGFD--EQRAVFYAAELCCGLEDLQR--E---------RIVYRDL
KPENILLDDRG-------------------------------------------------------------
------------------------------------------------------------------------
------------------------------------------------------------------------
------------------------------------------------------------------------
----------------------------HIRIS----------------------DLGLATE-------IPE
GQ-----------------------------------------------------------RVRGRVGTVGY
MA-PEVVN------NEK--------------------YTFSPDWWGLGCLIYEMIQ---------------G
HSPFKKY----------------------------------------------KEKVKWEEVDQRIK-----
---------------------------------------------NDTEEYS--------------------
---------------------------EKFS-----------------------EDAKSICRMLLTK---NP
SKRLGCRG--EGAAGVKQHPVF------------------------------------------
>AGC_GRK_GRK_GPRK5/1-263
-------------FRQYR--------VLGK------------GG--------FG----EVCACQVR------
--------AT--------------GKMYACKRLE--------------KKRIKK-------RKGES------
------------------------------------------MALNEKQILEKVNS-----------QF---
-------VVN------LAYAYE--------------------------------------------------
------------------------------------------------------------TKD---------
------------------------------------------------------------------------
-----------------------------AL-CLVLTIMNG-------------------GDLKFHIYN---
-MG---------------------------------------------------------------------
--------------------------NPGFE--EERALFYAAEILCGLEDLHR--E---------NTVYRDL
KPENILLDDYG-------------------------------------------------------------
------------------------------------------------------------------------
------------------------------------------------------------------------
------------------------------------------------------------------------
----------------------------HIRIS----------------------DLGLAVK-------IPE
GD-----------------------------------------------------------LIRGRVGTVGY
MA-PEVLN------NQR--------------------YGLSPDYWGLGCLIYEMIE---------------G
QSPFRGR----------------------------------------------KEKVKREEVDRRVL-----
---------------------------------------------ETEEVYS--------------------
---------------------------HKFS-----------------------EEAKSICKMLLTK---DA
KQRLGCQE--EGAAEVKRHPFF------------------------------------------
>AGC_GRK_GRK_GPRK6/1-263
-------------FRQYR--------VLGK------------GG--------FG----EVCACQVR------
--------AT--------------GKMYACKKLE--------------KKRIKK-------RKGEA------
------------------------------------------MALNEKQILEKVNS-----------RF---
-------VVS------LAYAYE--------------------------------------------------
------------------------------------------------------------TKD---------
------------------------------------------------------------------------
-----------------------------AL-CLVLTLMNG-------------------GDLKFHIYH---
-MG---------------------------------------------------------------------
--------------------------QAGFP--EARAVFYAAEICCGLEDLHR--E---------RIVYRDL
KPENILLDDHG-------------------------------------------------------------
------------------------------------------------------------------------
------------------------------------------------------------------------
------------------------------------------------------------------------
----------------------------HIRIS----------------------DLGLAVH-------VPE
GQ-----------------------------------------------------------TIKGRVGTVGY
MA-PEVVK------NER--------------------YTFSPDWWALGCLLYEMIA---------------G
QSPFQQR----------------------------------------------KKKIKREEVERLVK-----
---------------------------------------------EVPEEYS--------------------
---------------------------ERFS-----------------------PQARSLCSQLLCK---DP
AERLGCRG--GSAREVKEHPLF------------------------------------------
>AGC_GRK_GRK_RHOK/1-266
-------------FLDFR--------VLGK------------GG--------FG----EVSACQMK------
--------AT--------------GKLYACKKLN--------------KKRLKK-------RKGYQ------
------------------------------------------GAMVEKKILMKVHS-----------RF---
-------IVS------LAYAFE--------------------------------------------------
------------------------------------------------------------TKA---------
------------------------------------------------------------------------
-----------------------------DL-CLVMTIMNG-------------------GDIRYHIYN---
-VNEE-------------------------------------------------------------------
--------------------------NPGFP--EPRALFYTAQIICGLEHLHQ--R---------RIVYRDL
KPENVLLDNDG-------------------------------------------------------------
------------------------------------------------------------------------
------------------------------------------------------------------------
------------------------------------------------------------------------
----------------------------NVRIS----------------------DLGLAVE-------LLD
GQS----------------------------------------------------------KTKGYAGTPGF
MA-PELLQ------GEE--------------------YDFSVDYFALGVTLYEMIA---------------A
RGPFRAR----------------------------------------------GEKVENKELKHRII-----
---------------------------------------------SEPVKYP--------------------
---------------------------DKFS-----------------------QASKDFCEALLEK---DP
EKRLGFRD--ETCDKLRAHPLF------------------------------------------
>AGC_GRK_GRK_GPRK7/1-264
-------------FTEFR--------VLGK------------GG--------FG----EVCAVQVK------
--------NT--------------GKMYACKKLD--------------KKRLKK-------KGGEK------
------------------------------------------MALLEKEILEKVSS-----------PF---
-------IVS------LAYAFE--------------------------------------------------
------------------------------------------------------------SKT---------
------------------------------------------------------------------------
-----------------------------HL-CLVMSLMNG-------------------GDLKFHIYN---
-VG---------------------------------------------------------------------
--------------------------TRGLD--MSRVIFYSAQIACGMLHLHE--L---------GIVYRDM
KPENVLLDDLG-------------------------------------------------------------
------------------------------------------------------------------------
------------------------------------------------------------------------
------------------------------------------------------------------------
----------------------------NCRLS----------------------DLGLAVE-------MKG
GK-----------------------------------------------------------PITQRAGTNGY
MA-PEILM------EKVS-------------------YSYPVDWFAMGCSIYEMVA---------------G
RTPFKDY----------------------------------------------KEKVSKEDLKQRTL-----
---------------------------------------------QDEVKFQH-------------------
---------------------------DNFT-----------------------EEAKDICRLFLAK---KP
EQRLGSR---EKSDDPRKHHFF------------------------------------------
>AGC_PDK1__PDK1/1-261
-------------FKFGK--------ILGE------------GS--------FS----TVVLAREL------
--------AT--------------SREYAIKILE--------------KRHIIK-------ENKVP------
------------------------------------------YVTRERDVMSRLDH-----------PF---
-------FVK------LYFTFQ--------------------------------------------------
------------------------------------------------------------DDE---------
------------------------------------------------------------------------
-----------------------------KL-YFGLSYAKN-------------------GELLKYIRK---
-IG---------------------------------------------------------------------
----------------------------SFD--ETCTRFYTAEIVSALEYLHG--K---------GIIHRDL
KPENILLNEDM-------------------------------------------------------------
------------------------------------------------------------------------
------------------------------------------------------------------------
------------------------------------------------------------------------
----------------------------HIQIT----------------------DFGTAKV-------LSP
ESKQ-----------------------------------------------------A---RANSFVGTAQY
VS-PELLT------EKS--------------------ACKSSDLWALGCIIYQLVA---------------G
LPPFRAG----------------------------------------------NEYLIFQKIIKL-------
-----------------------------------------------EYDFP--------------------
---------------------------EKFF-----------------------PKARDLVEKLLVL---DA
TKRLGCEEM-EGYGPLKAHPFF------------------------------------------
>AGC_YANK__YANK3/1-261
-------------FQILR--------AIGK------------GS--------FG----KVCIVQKR------
--------DT--------------EKMYAMKYMN--------------KQQCIER------DEVRN------
-------------------------------------------VFRELEILQEIEH-----------VF---
-------LVN------LWYSFQ--------------------------------------------------
------------------------------------------------------------DEE---------
------------------------------------------------------------------------
-----------------------------DM-FMVVDLLLG-------------------GDLRYHLQQ---
-NVQ--------------------------------------------------------------------
-----------------------------FS--EDTVRLYICEMALALDYLRG--Q---------HIIHRDV
KPDNILLDERG-------------------------------------------------------------
------------------------------------------------------------------------
------------------------------------------------------------------------
------------------------------------------------------------------------
----------------------------HAHLT----------------------DFNIATI-------IKD
GE-----------------------------------------------------------RATALAGTKPY
MA-PEIFHSFV--NGGT-------------------GYSFEVDWWSVGVMAYELLR---------------G
WRPYDIH----------------------------------------------SSNAVESLVQLFSTV----
---------------------------------------------SVQYVPT--------------------
-----------------------------WS-----------------------KEMVALLRKLLTV---NP
EHRLSS------LQDVQAAPAL------------------------------------------
>AGC_YANK__YANK2/1-261
-------------FQILR--------AIGK------------GS--------FG----KVCIVQKR------
--------DT--------------KKMYAMKYMN--------------KQKCIER------DEVRN------
-------------------------------------------VFRELQIMQGLEH-----------PF---
-------LVN------LWYSFQ--------------------------------------------------
------------------------------------------------------------DEE---------
------------------------------------------------------------------------
-----------------------------DM-FMVVDLLLG-------------------GDLRYHLQQ---
-NVH--------------------------------------------------------------------
-----------------------------FT--EGTVKLYICELALALEYLQR--Y---------HIIHRDI
KPDNILLDEHG-------------------------------------------------------------
------------------------------------------------------------------------
------------------------------------------------------------------------
------------------------------------------------------------------------
----------------------------HVHIT----------------------DFNIATV-------VKG
AE-----------------------------------------------------------RASSMAGTKPY
MA-PEVFQVYM--DRGP-------------------GYSYPVDWWSLGITAYELLR---------------G
WRPYEIH----------------------------------------------SVTPIDEILNMFKVE----
---------------------------------------------RVHYSST--------------------
-----------------------------WC-----------------------KGMVALLRKLLTK---DP
ESRVSS------LHDIQSVPYL------------------------------------------
>AGC_YANK__YANK1/1-259
-------------FEILR--------AIGK------------GS--------FG----KVCIVQKN------
--------DT--------------KKMYAMKYMN--------------KQKCVER------NEVRN------
-------------------------------------------VFKELQIMQGLEH-----------PF---
-------LVN------LWYSFQ--------------------------------------------------
------------------------------------------------------------DEE---------
------------------------------------------------------------------------
-----------------------------DM-FMVVDLLLG-------------------GDLRYHLQQ---
-NVH--------------------------------------------------------------------
-----------------------------FK--EETVKLFICELVMALDYLQN--Q---------RIIHRDM
KPDNILLDEHG-------------------------------------------------------------
------------------------------------------------------------------------
------------------------------------------------------------------------
------------------------------------------------------------------------
----------------------------HVHIT----------------------DFNIAAM-------LPR
ET-----------------------------------------------------------QITTMAGTKPY
MA-PEMFSS----RKGA-------------------GYSFAVDWWSLGVTAYELLR---------------G
RRPYHIR----------------------------------------------SSTSSKEIVHTFETT----
---------------------------------------------VVTYPSA--------------------
-----------------------------WS-----------------------QEMVSLLKKLLEP---NP
DQRFSQ------LSDVQNFPYM------------------------------------------
>AGC_RSKR__SgK494/1-253
-------------LKILG--------LVAK------------GS--------FG----TVLKVLDC------
--------TQ--------------KAVFAVKVVP--------------KVKVLQR------DTVRQ------
--------------------------------------------CKEEVSIQRQINH----------PF---
-------VHS------LGDSWQ--------------------------------------------------
------------------------------------------------------------GKR---------
------------------------------------------------------------------------
-----------------------------HL-FIMCSYCS--------------------TDLYSLWSA---
-VGC--------------------------------------------------------------------
-----------------------------FP--EASIRLFAAELVLVLCYLHD--L---------GIMHRDV
KMENILLDERG-------------------------------------------------------------
------------------------------------------------------------------------
------------------------------------------------------------------------
------------------------------------------------------------------------
----------------------------HLKLT----------------------DFGLSRH-------VPQ
GA-----------------------------------------------------------QAYTICGTLQY
MA-PEVLSG-------G-------------------PYNHAADWWSLGVLLFSLAT---------------G
KFPVA------------------------------------------------AERDHVAMLASVTHS----
---------------------------------------------DSEIPAS--------------------
-----------------------------LN-----------------------QGLSLLLHELLCQ---NP
LHRLRY------LHHFQVHPFF------------------------------------------
>AGC_RSKL__RSKL2/1-387
-------------CR-----------VVGVIEKVQLVQDPATGG-----T--FV-----VKSLPRCHMVSRE
RLTIIPHGVPYMTKLLRYFVSED-SIFLHLEHVQGGTLWSHLLSQAHSRHSGLSS------GSTQERMKAQL
NPHLNLLTPARLPSGHAPG--------QDRIALEPPRTSPNLLLAGEAPSTRPQREA----------EG---
-------EPT------ARTSTS--------------------------------------------------
------------------------------------------------------------GSSDL-------
------------------------------------------------------------------------
-----------------------PKAPGGHL-HLQARRAGQNSDAGPPR-----GLTWVPEGAGPVLGG---
-CGRGMDQSCL-------------------------------------------------------------
--------------SADGAGRGCGRATWSVR--EEQVKQWAAEMLVALEALHE--Q---------GVLCRDL
HPGNLLLDQAG-------------------------------------------------------------
------------------------------------------------------------------------
------------------------------------------------------------------------
------------------------------------------------------------------------
----------------------------HIRLT----------------------YFGQWSE-------VEP
QC-----------------------------------------------------------CGEAVDN--LY
SA-PEVGGIS--------------------------ELTEACDWWSFGSLLYELLT---------------G
-------------------------------------------------------MALSQSHPSGIQAHT--
---------------------------------------------QLQLPEW--------------------
-----------------------------LS-----------------------RPAASLLTELLQF---EP
TRRLGMGE--GGVSKLKSHPFF------------------------------------------
>AGC_RSKL__RSKL1/1-235
-------------CSPLS----------GA------------N---------------EYIASTD-------
------------------------T--LKTEEVL------------------LFT------DQTDD------
-------------------------------------------LAKEEPTSLFQRDS----------E----
------------------TK----------------------------------------------------
------------------------------------------------------------GES---------
------------------------------------------------------------------------
---------------------------G--L-VLEGDKE----------------IHQIFEDLDKKLAL---
-ASR--------------------------------------------------------------------
---------------------------FYIP--EGCIQRWAAEMVVALDALHR--E---------GIVCRDL
NPNNILLNDRG-------------------------------------------------------------
------------------------------------------------------------------------
------------------------------------------------------------------------
------------------------------------------------------------------------
----------------------------HIQLT----------------------YFSRWSE-------VED
SC-----------------------------------------------------------DSDAIER--MY
CA-PEVGAIT--------------------------EETEACDWWSLGAVLFELLT---------------G
-------------------------------------------------------KTLVECHPAGINTHT--
---------------------------------------------TLNMPEC--------------------
-----------------------------VS-----------------------EEARSLIQQLLQF---NP
LERLGAGV--AGVEDIKSHPFF------------------------------------------
>CAMK_CAMK1__CaMK1a/1-257
-------------YDFR--------DVLGT------------GA--------FS----EVILAEDK------
-------RTQ---------------KLVAIKCIA--------------KEALE----GK----EGS------
-------------------------------------------MENEIAVLHKIK----------H-PN---
-------IVA------LDDIYE--------------------------------------------------
------------------------------------------------------------S-----------
------------------------------------------------------------------------
---------------------------GGHL-YLIMQLVSGG-------------------ELFDRIVE---
-KG---------------------------------------------------------------------
----------------------------FYT--ERDASRLIFQVLDAVKYLHDLG-----------IVHRDL
KPENLLYYSLDEDSK---------------------------------------------------------
------------------------------------------------------------------------
------------------------------------------------------------------------
------------------------------------------------------------------------
-----------------------------IMIS----------------------DFGLSKM-------EDP
GS-----------------------------------------------------------VLSTACGTPGY
VA-PEVLAQ------KP--------------------YSKAVDCWSIGVIAYILLC---------------G
YPPFYDEN----------------------------------------------DAKLFEQILKAEY-----
-----------------------------------------------EFDSPY-------------------
--------------------------WDDIS-----------------------DSAKDFIRHLMEK---DP
EKRFT-------CEQALQHPWI------------------------------------------
>CAMK_CAMK1__CaMK1d/1-257
-------------FEFK--------ETLGT------------GA--------FS----EVVLAEEK------
-------ATG---------------KLFAVKCIP--------------KKALK----GK----ESS------
-------------------------------------------IENEIAVLRKIK----------H-EN---
-------IVA------LEDIYE--------------------------------------------------
------------------------------------------------------------S-----------
------------------------------------------------------------------------
---------------------------PNHL-YLVMQLVSGG-------------------ELFDRIVE---
-KG---------------------------------------------------------------------
----------------------------FYT--EKDASTLIRQVLDAVYYLHRMG-----------IVHRDL
KPENLLYYSQDEESK---------------------------------------------------------
------------------------------------------------------------------------
------------------------------------------------------------------------
------------------------------------------------------------------------
-----------------------------IMIS----------------------DFGLSKM-------EGK
GD-----------------------------------------------------------VMSTACGTPGY
VA-PEVLAQ------KP--------------------YSKAVDCWSIGVIAYILLC---------------G
YPPFYDEN----------------------------------------------DSKLFEQILKAEY-----
-----------------------------------------------EFDSPY-------------------
--------------------------WDDIS-----------------------DSAKDFIRNLMEK---DP
NKRYT-------CEQAARHPWI------------------------------------------
>CAMK_CAMK1__CaMK1g/1-255
-------------FIFM--------EVLGS------------GA--------FS----EVFLVKQR------
-------LTG---------------KLFALKCI---------------KKSPA----FR----DSS------
-------------------------------------------LENEIAVLKKIK----------H-EN---
-------IVT------LEDIYE--------------------------------------------------
------------------------------------------------------------S-----------
------------------------------------------------------------------------
---------------------------TTHY-YLVMQLVSGG-------------------ELFDRILE---
-RG---------------------------------------------------------------------
----------------------------VYT--EKDASLVIQQVLSAVKYLHENG-----------IVHRDL
KPENLLYLTPEENSK---------------------------------------------------------
------------------------------------------------------------------------
------------------------------------------------------------------------
------------------------------------------------------------------------
-----------------------------IMIT----------------------DFGLSKM-------EQN
G------------------------------------------------------------IMSTACGTPGY
VA-PEVLAQ------KP--------------------YSKAVDCWSIGVITYILLC---------------G
YPPFYEET----------------------------------------------ESKLFEKIKEGYY-----
-----------------------------------------------EFESPF-------------------
--------------------------WDDIS-----------------------ESAKDFICHLLEK---DP
NERYT-------CEKALSHPWI------------------------------------------
>CAMK_CAMK1__CaMK1b/1-256
-------------YEIR--------ERLGS------------GA--------FS----EVVLAQER------
-------GSA---------------HLVALKCIP--------------KKALR----GK----EAL------
-------------------------------------------VENEIAVLRRIS----------H-PN---
-------IVA------LEDVHE--------------------------------------------------
------------------------------------------------------------S-----------
------------------------------------------------------------------------
---------------------------PSHL-YLAMELVTGG-------------------ELFDRIME---
-RG---------------------------------------------------------------------
----------------------------SYT--EKDASHLVGQVLGAVSYLHSLG-----------IVHRDL
KPENLLYATPFEDSK---------------------------------------------------------
------------------------------------------------------------------------
------------------------------------------------------------------------
------------------------------------------------------------------------
-----------------------------IMVS----------------------DFGLSKI-------QAG
N------------------------------------------------------------MLGTACGTPGY
VA-PELLEQ------KP--------------------YGKAVDVWALGVISYILLC---------------G
YPPFYDES----------------------------------------------DPELFSQILRASY-----
-----------------------------------------------EFDSPF-------------------
--------------------------WDDIS-----------------------ESAKDFIRHLLER---DP
QKRFT-------CQQALRHLWI------------------------------------------
>CAMK_CAMK1__CaMK4/1-255
-------------FEVE--------SELGR------------GA--------TS----IVYRCKQK------
-------GTQ---------------KPYALKVL---------------KKTVD----KK------I------
-------------------------------------------VRTEIGVLLRLS----------H-PN---
-------IIK------LKEIFE--------------------------------------------------
------------------------------------------------------------T-----------
------------------------------------------------------------------------
---------------------------PTEI-SLVLELVTGG-------------------ELFDRIVE---
-KG---------------------------------------------------------------------
----------------------------YYS--ERDAADAVKQILEAVAYLHENG-----------IVHRDL
KPENLLYATPAPDAP---------------------------------------------------------
------------------------------------------------------------------------
------------------------------------------------------------------------
------------------------------------------------------------------------
-----------------------------LKIA----------------------DFGLSKI-------VEH
QV-----------------------------------------------------------LMKTVCGTPGY
CA-PEILRG------CA--------------------YGPEVDMWSVGIITYILLC---------------G
FEPFYDERG---------------------------------------------DQFMFRRILNCEY-----
-----------------------------------------------YFISPW-------------------
--------------------------WDEVS-----------------------LNAKDLVRKLIVL---DP
KKRLT-------TFQALQHPWV------------------------------------------
>CAMK_CAMK-Unique__VACAMKL/1-235
-------------YDLG--------QVIKT------------EE--------FC----EIFRAKDK------
-------TTG---------------KLHTCKKFQ--------------KRDGR----KV----RKA------
-------------------------------------------AKNEIGILKMVK----------H-PN---
-------ILQ------LVDVFV--------------------------------------------------
------------------------------------------------------------T-----------
------------------------------------------------------------------------
---------------------------RKEY-FIFLELATGR-------------------EVFDWILD---
-QG---------------------------------------------------------------------
----------------------------YYS--ERDTSNVVRQVLEAVAYLHSLK-----------IVHRNL
KLENLVYYNRLKNSK---------------------------------------------------------
------------------------------------------------------------------------
------------------------------------------------------------------------
------------------------------------------------------------------------
-----------------------------IVIS----------------------DFHLAKL-------ENG
-------------------------------------------------------------LIKEPCGTPEY
LA-PEVVGR------QR--------------------YGRPVDCWAIGVIMYILLS---------------G
NPPFYEEVEEDDYENH--------------------------------------DKNLFRKILAGDY-----
-----------------------------------------------EFDSPY-------------------
--------------------------WDDIS-----------------------QAAKDLVTRLMEV---EQ
DQRIT-------AEEAISHEWI------------------------------------------
>CAMK_PSK__PSKH1/1-258
-------------YDIK--------ALIGR------------GS--------FS----RVVRVEHR------
-------ATR---------------QPYAIKMIE--------------TKYRE----GR----E-V------
-------------------------------------------CESELRVLRRVR----------H-AN---
-------IIQ------LVEVFE--------------------------------------------------
------------------------------------------------------------T-----------
------------------------------------------------------------------------
---------------------------QERV-YMVMELATGG-------------------ELFDRIIA---
-KG---------------------------------------------------------------------
----------------------------SFT--ERDATRVLQMVLDGVRYLHALG-----------ITHRDL
KPENLLYYHPGTDSK---------------------------------------------------------
------------------------------------------------------------------------
------------------------------------------------------------------------
------------------------------------------------------------------------
-----------------------------IIIT----------------------DFGLASA-------RKK
GD-----------------------------------------------------DC----LMKTTCGTPEY
IA-PEVLVR------KP--------------------YTNSVDMWALGVIAYILLS---------------G
TMPFEDDN----------------------------------------------RTRLYRQILRGKY-----
-----------------------------------------------SYSGEP-------------------
--------------------------WPSVS-----------------------NLAKDFIDRLLTV---DP
GARMT-------ALQALRHPWV------------------------------------------
>CAMK_PSK__PSKH2/1-258
-------------YDIK--------ALIGT------------GS--------FS----RVVRVEQK------
-------TTK---------------KPFAIKVME--------------TRERE----GR----E-A------
-------------------------------------------CVSELSVLRRVS----------H-RY---
-------IVQ------LMEIFE--------------------------------------------------
------------------------------------------------------------T-----------
------------------------------------------------------------------------
---------------------------EDQV-YMVMELATGG-------------------ELFDRLIA---
-QG---------------------------------------------------------------------
----------------------------SFT--ERDAVRILQMVADGIRYLHALQ-----------ITHRNL
KPENLLYYHPGEESK---------------------------------------------------------
------------------------------------------------------------------------
------------------------------------------------------------------------
------------------------------------------------------------------------
-----------------------------ILIT----------------------DFGLAYS-------GKK
SG-----------------------------------------------------DW----TMKTLCGTPEY
IA-PEVLLR------KP--------------------YTSAVDMWALGVITYALLS---------------G
FLPFDDES----------------------------------------------QTRLYRKILKGKY-----
-----------------------------------------------NYTGEP-------------------
--------------------------WPSIS-----------------------HLAKDFIDKLLIL---EA
GHRMS-------AGQALDHPWV------------------------------------------
>CAMK_DCAMKL__DCLK1/1-258
-------------YKVG--------RTIGD------------GN--------FA----VVKECVER------
-------STA---------------REYALKIIK--------------KSKCR----GK----EHM------
-------------------------------------------IQNEVSILRRVK----------H-PN---
-------IVL------LIEEMD--------------------------------------------------
------------------------------------------------------------V-----------
------------------------------------------------------------------------
---------------------------PTEL-YLVMELVKGG-------------------DLFDAITS---
-TN---------------------------------------------------------------------
----------------------------KYT--ERDASGMLYNLASAIKYLHSLN-----------IVHRDI
KPENLLVYEHQDGSKS--------------------------------------------------------
------------------------------------------------------------------------
------------------------------------------------------------------------
------------------------------------------------------------------------
-----------------------------LKLG----------------------DFGLATI-------VDG
-------------------------------------------------------------PLYTVCGTPTY
VA-PEIIAE------TG--------------------YGLKVDIWAAGVITYILLC---------------G
FPPFRGSGDD--------------------------------------------QEVLFDQILMGQV-----
-----------------------------------------------DFPSPY-------------------
--------------------------WDNVS-----------------------DSAKELITMMLLV---DV
DQRFS-------AVQVLEHPWV------------------------------------------
>CAMK_DCAMKL__DCLK2/1-258
-------------YKIG--------KVIGD------------GN--------FA----VVKECIDR------
-------STG---------------KEFALKIID--------------KAKCC----GK----EHL------
-------------------------------------------IENEVSILRRVK----------H-PN---
-------IIM------LVEEME--------------------------------------------------
------------------------------------------------------------T-----------
------------------------------------------------------------------------
---------------------------ATEL-FLVMELVKGG-------------------DLFDAITS---
-ST---------------------------------------------------------------------
----------------------------KYT--ERDGSAMVYNLANALRYLHGLS-----------IVHRDI
KPENLLVCEYPDGTKS--------------------------------------------------------
------------------------------------------------------------------------
------------------------------------------------------------------------
------------------------------------------------------------------------
-----------------------------LKLG----------------------DFGLATV-------VEG
-------------------------------------------------------------PLYTVCGTPTY
VA-PEIIAE------TG--------------------YGLKVDIWAAGVITYILLC---------------G
FPPFRSENNL--------------------------------------------QEDLFDQILAGKL-----
-----------------------------------------------EFPAPY-------------------
--------------------------WDNIT-----------------------DSAKELISQMLQV---NV
EARCT-------AGQILSHPWV------------------------------------------
>CAMK_DCAMKL__DCLK3/1-258
-------------YETG--------RVIGD------------GN--------FA----VVKECRHR------
-------ETR---------------QAYAMKIID--------------KSRLK----GK----EDM------
-------------------------------------------VDSEILIIQSLS----------H-PN---
-------IVK------LHEVYE--------------------------------------------------
------------------------------------------------------------T-----------
------------------------------------------------------------------------
---------------------------DMEI-YLILEYVQGG-------------------DLFDAIIE---
-SV---------------------------------------------------------------------
----------------------------KFP--EPDAALMIMDLCKALVHMHDKS-----------IVHRDL
KPENLLVQRNEDKSTT--------------------------------------------------------
------------------------------------------------------------------------
------------------------------------------------------------------------
------------------------------------------------------------------------
-----------------------------LKLA----------------------DFGLAKH-------VVR
-------------------------------------------------------------PIFTVCGTPTY
VA-PEILSE------KG--------------------YGLEVDMWAAGVILYILLC---------------G
FPPFRSPERD--------------------------------------------QDELFNIIQLGHF-----
-----------------------------------------------EFLPPY-------------------
--------------------------WDNIS-----------------------DAAKDLVSRLLVV---DP
KKRYT-------AHQVLQHPWI------------------------------------------
>CAMK_CAMK2__CaMK2a/1-259
-------------YQLF--------EELGK------------GA--------FS----VVRRCVKV------
-------LAG---------------QEYAAKIIN--------------TKKLS----AR---DHQK------
-------------------------------------------LEREARICRLLK----------H-PN---
-------IVR------LHDSIS--------------------------------------------------
------------------------------------------------------------E-----------
------------------------------------------------------------------------
---------------------------EGHH-YLIFDLVTGG-------------------ELFEDIVA---
-RE---------------------------------------------------------------------
----------------------------YYS--EADASHCIQQILEAVLHCHQMG-----------VVHRDL
KPENLLLASKLKGAA---------------------------------------------------------
------------------------------------------------------------------------
------------------------------------------------------------------------
------------------------------------------------------------------------
-----------------------------VKLA----------------------DFGLAIE-------VEG
-E-----------------------------------------------------QQ----AWFGFAGTPGY
LS-PEVLRK------DP--------------------YGKPVDLWACGVILYILLV---------------G
YPPFWDED----------------------------------------------QHRLYQQIKAGAY-----
-----------------------------------------------DFPSPE-------------------
--------------------------WDTVT-----------------------PEAKDLINKMLTI---NP
SKRIT-------AAEALKHPWI------------------------------------------
>CAMK_CAMK2__CaMK2d/1-259
-------------YQLF--------EELGK------------GA--------FS----VVRRCMKI------
-------PTG---------------QEYAAKIIN--------------TKKLS----AR---DHQK------
-------------------------------------------LEREARICRLLK----------H-PN---
-------IVR------LHDSIS--------------------------------------------------
------------------------------------------------------------E-----------
------------------------------------------------------------------------
---------------------------EGFH-YLVFDLVTGG-------------------ELFEDIVA---
-RE---------------------------------------------------------------------
----------------------------YYS--EADASHCIQQILESVNHCHLNG-----------IVHRDL
KPENLLLASKSKGAA---------------------------------------------------------
------------------------------------------------------------------------
------------------------------------------------------------------------
------------------------------------------------------------------------
-----------------------------VKLA----------------------DFGLAIE-------VQG
-D-----------------------------------------------------QQ----AWFGFAGTPGY
LS-PEVLRK------DP--------------------YGKPVDMWACGVILYILLV---------------G
YPPFWDED----------------------------------------------QHRLYQQIKAGAY-----
-----------------------------------------------DFPSPE-------------------
--------------------------WDTVT-----------------------PEAKDLINKMLTI---NP
AKRIT-------ASEALKHPWI------------------------------------------
>CAMK_CAMK2__CaMK2b/1-259
-------------YQLY--------EDIGK------------GA--------FS----VVRRCVKL------
-------CTG---------------HEYAAKIIN--------------TKKLS----AR---DHQK------
-------------------------------------------LEREARICRLLK----------H-SN---
-------IVR------LHDSIS--------------------------------------------------
------------------------------------------------------------E-----------
------------------------------------------------------------------------
---------------------------EGFH-YLVFDLVTGG-------------------ELFEDIVA---
-RE---------------------------------------------------------------------
----------------------------YYS--EADASHCIQQILEAVLHCHQMG-----------VVHRDL
KPENLLLASKCKGAA---------------------------------------------------------
------------------------------------------------------------------------
------------------------------------------------------------------------
------------------------------------------------------------------------
-----------------------------VKLA----------------------DFGLAIE-------VQG
-D-----------------------------------------------------QQ----AWFGFAGTPGY
LS-PEVLRK------EA--------------------YGKPVDIWACGVILYILLV---------------G
YPPFWDED----------------------------------------------QHKLYQQIKAGAY-----
-----------------------------------------------DFPSPE-------------------
--------------------------WDTVT-----------------------PEAKNLINQMLTI---NP
AKRIT-------AHEALKHPWV------------------------------------------
>CAMK_CAMK2__CaMK2g/1-259
-------------YQLF--------EELGK------------GA--------FS----VVRRCVKK------
-------TST---------------QEYAAKIIN--------------TKKLS----AR---DHQK------
-------------------------------------------LEREARICRLLK----------H-PN---
-------IVR------LHDSIS--------------------------------------------------
------------------------------------------------------------E-----------
------------------------------------------------------------------------
---------------------------EGFH-YLVFDLVTGG-------------------ELFEDIVA---
-RE---------------------------------------------------------------------
----------------------------YYS--EADASHCIHQILESVNHIHQHD-----------IVHRDL
KPENLLLASKCKGAA---------------------------------------------------------
------------------------------------------------------------------------
------------------------------------------------------------------------
------------------------------------------------------------------------
-----------------------------VKLA----------------------DFGLAIE-------VQG
-E-----------------------------------------------------QQ----AWFGFAGTPGY
LS-PEVLRK------DP--------------------YGKPVDIWACGVILYILLV---------------G
YPPFWDED----------------------------------------------QHKLYQQIKAGAY-----
-----------------------------------------------DFPSPE-------------------
--------------------------WDTVT-----------------------PEAKNLINQMLTI---NP
AKRIT-------ADQALKHPWV------------------------------------------
>CAMK_CASK__CASK/1-265
-------------YELC--------EVIGK------------GP--------FS----VVRRCINR------
-------ETG---------------QQFAVKIVD--------------VAKFT----SSPGLSTED------
-------------------------------------------LKREASICHMLK----------H-PH---
-------IVE------LLETYS--------------------------------------------------
------------------------------------------------------------S-----------
------------------------------------------------------------------------
---------------------------DGML-YMVFEFMDGA-------------------DLCFEIVK---
-RADAG------------------------------------------------------------------
---------------------------FVYS--EAVASHYMRQILEALRYCHDNN-----------IIHRDV
KPHCVLLASKENSAP---------------------------------------------------------
------------------------------------------------------------------------
------------------------------------------------------------------------
------------------------------------------------------------------------
-----------------------------VKLG----------------------GFGVAIQ-------LGE
-S-----------------------------------------------------GL----VAGGRVGTPHF
MA-PEVVKR------EP--------------------YGKPVDVWGCGVILFILLS---------------G
CLPFYG-T----------------------------------------------KERLFEGIIKGKY-----
-----------------------------------------------KMNPRQ-------------------
--------------------------WSHIS-----------------------ESAKDLVRRMLML---DP
AERIT-------VYEALNHPWL------------------------------------------
>CAMK_PHK__PHKg1/1-269
-------------YEPK--------EILGR------------GV--------SS----VVRRCIHK------
-------PTS---------------QEYAVKVID--------------VTGGGSFSPEEVRELREA------
-------------------------------------------TLKEVDILRKVSG---------H-PN---
-------IIQ------LKDTYE--------------------------------------------------
------------------------------------------------------------T-----------
------------------------------------------------------------------------
---------------------------NTFF-FLVFDLMKRG-------------------ELFDYLTE---
-KV---------------------------------------------------------------------
----------------------------TLS--EKETRKIMRALLEVICTLHKLN-----------IVHRDL
KPENILLDDNMN------------------------------------------------------------
------------------------------------------------------------------------
------------------------------------------------------------------------
------------------------------------------------------------------------
-----------------------------IKLT----------------------DFGFSCQ-------LE-
-P-----------------------------------------------------GE----RLREVCGTPSY
LA-PEIIECSMN-EDHPG-------------------YGKEVDMWSTGVIMYTLLA---------------G
SPPFWHRK----------------------------------------------QMLMLRMIMSGNY-----
-----------------------------------------------QFGSPE-------------------
--------------------------WDDYS-----------------------DTVKDLVSRFLVV---QP
QNRYT-------AEEALAHPFF------------------------------------------
>CAMK_PHK__PHKg2/1-268
-------------YDPK--------DVIGR------------GV--------SS----VVRRCVHR------
-------ATG---------------HEFAVKIME--------------VTAER-LSPEQLEEVREA------
-------------------------------------------TRRETHILRQVAG---------H-PH---
-------IIT------LIDSYE--------------------------------------------------
------------------------------------------------------------S-----------
------------------------------------------------------------------------
---------------------------SSFM-FLVFDLMRKG-------------------ELFDYLTE---
-KV---------------------------------------------------------------------
----------------------------ALS--EKETRSIMRSLLEAVSFLHANN-----------IVHRDL
KPENILLDDNMQ------------------------------------------------------------
------------------------------------------------------------------------
------------------------------------------------------------------------
------------------------------------------------------------------------
-----------------------------IRLS----------------------DFGFSCH-------LE-
-P-----------------------------------------------------GE----KLRELCGTPGY
LA-PEILKCSMD-ETHPG-------------------YGKEVDLWACGVILFTLLA---------------G
SPPFWHRR----------------------------------------------QILMLRMIMEGQY-----
-----------------------------------------------QFSSPE-------------------
--------------------------WDDRS-----------------------STVKDLISRLLQV---DP
EARLT-------AEQALQHPFF------------------------------------------
>CAMK_MAPKAPK_MK2_MAPKAPK2/1-262
-------------KVTS--------QVLGL------------GI--------NG----KVLQIFNK------
-------RTQ---------------EKFALKMLQ--------------D--------------CPK------
-------------------------------------------ARREVELHWRASQ---------C-PH---
-------IVR------IVDVYE--------------------------------------------------
------------------------------------------------------------N-----------
------------------------------------------------------------------------
-----------------------LYAGRKCL-LIVMECLDGG-------------------ELFSRIQD---
-RGD--------------------------------------------------------------------
---------------------------QAFT--EREASEIMKSIGEAIQYLHSIN-----------IAHRDV
KPENLLYTSKRPNAI---------------------------------------------------------
------------------------------------------------------------------------
------------------------------------------------------------------------
------------------------------------------------------------------------
-----------------------------LKLT----------------------DFGFAKE-------TTS
H-------------------------------------------------------N----SLTTPCYTPYY
VA-PEVLGP------EK--------------------YDKSCDMWSLGVIMYILLC---------------G
YPPFYSNHG------------------------------------------LAISPGMKTRIRMGQY-----
-----------------------------------------------EFPNPE-------------------
--------------------------WSEVS-----------------------EEVKMLIRNLLKT---EP
TQRMT-------ITEFMNHPWI------------------------------------------
>CAMK_MAPKAPK_MK2_MAPKAPK3/1-261
-------------QLSK--------QVLGL------------GV--------NG----KVLECFHR------
-------RTG---------------QKCALKLLY--------------D--------------SPK------
-------------------------------------------ARQEVDHHWQASG---------G-PH---
-------IVC------ILDVYE--------------------------------------------------
------------------------------------------------------------N-----------
------------------------------------------------------------------------
-----------------------MHHGKRCL-LIIMECMEGG-------------------ELFSRIQE---
-RGD--------------------------------------------------------------------
---------------------------QAFT--EREAAEIMRDIGTAIQFLHSHN-----------IAHRDV
KPENLLYTSKEKDAV---------------------------------------------------------
------------------------------------------------------------------------
------------------------------------------------------------------------
------------------------------------------------------------------------
-----------------------------LKLT----------------------DFGFAKE-------TT-
Q-------------------------------------------------------N----ALQTPCYTPYY
VA-PEVLGP------EK--------------------YDKSCDMWSLGVIMYILLC---------------G
FPPFYSNTG------------------------------------------QAISPGMKRRIRLGQY-----
-----------------------------------------------GFPNPE-------------------
--------------------------WSEVS-----------------------EDAKQLIRLLLKT---DP
TERLT-------ITQFMNHPWI------------------------------------------
>CAMK_MAPKAPK_MK5_MAPKAPK5/1-283
-------------INWT--------QKLGA------------GI--------SG----PVRVCVKK------
-------STQ---------------ERFALKILL--------------D--------------RPK------
-------------------------------------------ARNEVRLHMMCAT---------H-PN---
-------IVQ------IIEVFA--------------------------------------------------
------------------------------------------------------------NSVQF-------
------------------------------------------------------------------------
---------------------PHESSPRARL-LIVMEMMEGG-------------------ELFHRISQ---
-H----------------------------------------------------------------------
---------------------------RHFT--EKQASQVTKQATLALRHCHLLN-----------IAHRDL
KPENLLFKDNSLDAP---------------------------------------------------------
------------------------------------------------------------------------
------------------------------------------------------------------------
------------------------------------------------------------------------
-----------------------------VKLC----------------------DFGFAKI-------DQ-
--------------------------------------------------------G----DLMTPQFTPYY
VA-PQVLEA------QRRHQKEKSGIIPTSP--TPYTYNKSCDLWSLGVIIYVMLC---------------G
YPPFYSKHHS-----------------------------------------RTIPKDMRRKIMTGSF-----
-----------------------------------------------EFPEEE-------------------
--------------------------WSQIS-----------------------EMAKDVVRKLLKV---KP
EERLT-------IEGVLDHPWL------------------------------------------
>CAMK_MAPKAPK_MNK_MNK1/1-286
------------YKLTS--------ELLGE------------GA--------YA----KVQGAVSL------
-------QNG---------------KEYAVKIIE--------------KQAGH-----S----RSR------
-------------------------------------------VFREVETLYQCQG---------N-KN---
-------ILE------LIEFFE--------------------------------------------------
------------------------------------------------------------D-----------
------------------------------------------------------------------------
---------------------------DTRF-YLVFEKLQGG-------------------SILAHIQK---
-Q--------------------------------------------------------KHFNEREASRVVRD
VAAALDFLHTKDKVSLCHLGWSAMAPSGLTA--APTSLGSSDPPTSASQVAGTTG-----------IAHRDL
KPENILCESPEKVSP---------------------------------------------------------
------------------------------------------------------------------------
------------------------------------------------------------------------
------------------------------------------------------------------------
-----------------------------VKIC----------------------DFDLGSG-------MKL
NNSCTPIT-----------------------------------------------TP----ELTTPCGSAEY
MA-PEVVEV------FTDQAT---------------FYDKRCDLWSLGVVLYIMLS---------------G
YPPFVGHCGADCGWDRG-------------------------------EVCRVCQNKLFESIQEGKY-----
-----------------------------------------------EFPDKD-------------------
--------------------------WAHIS-----------------------SEAKDLISKLLVR---DA
KQRLS-------AAQVLQHPWV------------------------------------------
>CAMK_MAPKAPK_MNK_MNK2/1-285
-------------QLQE--------DVLGE------------GA--------HA----RVQTCINL------
-------ITS---------------QEYAVKIIE--------------KQPGH-----I----RSR------
-------------------------------------------VFREVEMLYQCQG---------H-RN---
-------VLE------LIEFFE--------------------------------------------------
------------------------------------------------------------E-----------
------------------------------------------------------------------------
---------------------------EDRF-YLVFEKMRGG-------------------SILSHIHK---
-R----------------------------------------------------------------------
---------------------------RHFN--ELEASVVVQDVASALDFLHNKG-----------IAHRDL
KPENILCEHPNQVSP---------------------------------------------------------
------------------------------------------------------------------------
------------------------------------------------------------------------
------------------------------------------------------------------------
-----------------------------VKIC----------------------DFDLGSG-------IKL
NGDCSPIS-----------------------------------------------TP----ELLTPCGSAEY
MA-PEVVEA------FSEEAS---------------IYDKRCDLWSLGVILYILLS---------------G
YPPFVGRCGSDCGWDRG-------------------------------EACPACQNMLFESIQEGKY-----
-----------------------------------------------EFPDKD-------------------
--------------------------WAHIS-----------------------CAAKDLISKLLVR---DA
KQRLS-------AAQVLQHPWV------------------------------------------
>AGC_RSK_MSK_MSK1:Domain2/1-262
-------------DLKD--------KPLGE------------GS--------FS----ICRKCVHK------
-------KSN---------------QAFAVKIIS--------------KR--------M----EAN------
-------------------------------------------TQKEITALKLCEG---------H-PN---
-------IVK------LHEVFH--------------------------------------------------
------------------------------------------------------------D-----------
------------------------------------------------------------------------
---------------------------QLHT-FLVMELLNGG-------------------ELFERIKK---
-K----------------------------------------------------------------------
---------------------------KHFS--ETEASYIMRKLVSAVSHMHDVG-----------VVHRDL
KPENLLFTDENDNLE---------------------------------------------------------
------------------------------------------------------------------------
------------------------------------------------------------------------
------------------------------------------------------------------------
-----------------------------IKII----------------------DFGFARL-------KPP
D------------------------------------------------------NQ----PLKTPCFTLHY
AA-PELLNQ------NG--------------------YDESCDLWSLGVILYTMLS---------------G
QVPFQSHDRSLT---------------------------------------CTSAVEIMKKIKKGDF-----
-----------------------------------------------SFEGEA-------------------
--------------------------WKNVS-----------------------QEAKDLIQGLLTV---DP
NKRLK-------MSGLRYNEWL------------------------------------------
>AGC_RSK_MSK_MSK2:Domain2/1-258
---------------------------LGQ------------GS--------FS----VCRRCRQR------
-------QSG---------------QEFAVKILS--------------RR--------L----EAN------
-------------------------------------------TQREVAALRLCQS---------H-PN---
-------VVN------LHEVHH--------------------------------------------------
------------------------------------------------------------D-----------
------------------------------------------------------------------------
---------------------------QLHT-YLVLELLRGG-------------------ELLEHIRK---
-K----------------------------------------------------------------------
---------------------------RHFS--ESEASQILRSLVSAVSFMHEEAG----------VVHRDL
KPENILYADDTPGAP---------------------------------------------------------
------------------------------------------------------------------------
------------------------------------------------------------------------
------------------------------------------------------------------------
-----------------------------VKII----------------------DFGFARL-------RPQ
SP-----------------------------------------------------GV----PMQTPCFTLQY
AA-PELLAQ------QG--------------------YDESCDLWSLGVILYMMLS---------------G
QVPFQGASGQGG---------------------------------------QSQAAEIMCKIREGRF-----
-----------------------------------------------SLDGEA-------------------
--------------------------WQGVS-----------------------EEAKELVRGLLTV---DP
AKRLK-------LEGLRGSSWL------------------------------------------
>AGC_RSK_RSKp90_RSK2:Domain2/1-258
-------------YEVK--------EDIGV------------GS--------YS----VCKRCIHK------
-------ATN---------------MEFAVKIID--------------K---------S----KRD------
-------------------------------------------PTEEIEILLRYGQ---------H-PN---
-------IIT------LKDVYD--------------------------------------------------
------------------------------------------------------------D-----------
------------------------------------------------------------------------
---------------------------GKYV-YVVTELMKGG-------------------ELLDKILR---
-Q----------------------------------------------------------------------
---------------------------KFFS--EREASAVLFTITKTVEYLHAQG-----------VVHRDL
KPSNILYVDESGNPES--------------------------------------------------------
------------------------------------------------------------------------
------------------------------------------------------------------------
------------------------------------------------------------------------
-----------------------------IRIC----------------------DFGFAKQ-------LRA
E------------------------------------------------------NG----LLMTPCYTANF
VA-PEVLKR------QG--------------------YDAACDIWSLGVLLYTMLT---------------G
YTPFANGPDD-------------------------------------------TPEEILARIGSGKF-----
-----------------------------------------------SLSGGY-------------------
--------------------------WNSVS-----------------------DTAKDLVSKMLHV---DP
HQRLT-------AALVLRHPWI------------------------------------------
>AGC_RSK_RSKp90_RSK3:Domain2/1-258
-------------YVVK--------ETIGV------------GS--------YS----ECKRCVHK------
-------ATN---------------MEYAVKVID--------------K---------S----KRD------
-------------------------------------------PSEEIEILLRYGQ---------H-PN---
-------IIT------LKDVYD--------------------------------------------------
------------------------------------------------------------D-----------
------------------------------------------------------------------------
---------------------------GKHV-YLVTELMRGG-------------------ELLDKILR---
-Q----------------------------------------------------------------------
---------------------------KFFS--EREASFVLHTIGKTVEYLHSQG-----------VVHRDL
KPSNILYVDESGNPEC--------------------------------------------------------
------------------------------------------------------------------------
------------------------------------------------------------------------
------------------------------------------------------------------------
-----------------------------LRIC----------------------DFGFAKQ-------LRA
E------------------------------------------------------NG----LLMTPCYTANF
VA-PEVLKR------QG--------------------YDEGCDIWSLGILLYTMLA---------------G
YTPFANGPSD-------------------------------------------TPEEILTRIGSGKF-----
-----------------------------------------------TLSGGN-------------------
--------------------------WNTVS-----------------------ETAKDLVSKMLHV---DP
HQRLT-------AKQVLQHPWV------------------------------------------
>AGC_RSK_RSKp90_RSK1:Domain2/1-258
-------------YEIK--------EDIGV------------GS--------YS----VCKRCVHK------
-------ATD---------------TEYAVKIID--------------K---------S----KRD------
-------------------------------------------PSEEIEILLRYGQ---------H-PN---
-------IIT------LKDVYD--------------------------------------------------
------------------------------------------------------------D-----------
------------------------------------------------------------------------
---------------------------GKFV-YLVMELMRGG-------------------ELLDRILR---
-Q----------------------------------------------------------------------
---------------------------RYFS--EREASDVLCTITKTMDYLHSQG-----------VVHRDL
KPSNILYRDESGSPES--------------------------------------------------------
------------------------------------------------------------------------
------------------------------------------------------------------------
------------------------------------------------------------------------
-----------------------------IRVC----------------------DFGFAKQ-------LRA
G------------------------------------------------------NG----LLMTPCYTANF
VA-PEVLKR------QG--------------------YDAACDIWSLGILLYTMLA---------------G
FTPFANGPDD-------------------------------------------TPEEILARIGSGKY-----
-----------------------------------------------ALSGGN-------------------
--------------------------WDSIS-----------------------DAAKDVVSKMLHV---DP
HQRLT-------AMQVLKHPWV------------------------------------------
>AGC_RSK_RSKp90_RSK4:Domain2/1-258
-------------YELK--------EDIGV------------GS--------YS----VCKRCIHA------
-------TTN---------------MEFAVKIID--------------K---------S----KRD------
-------------------------------------------PSEEIEILMRYGQ---------H-PN---
-------IIT------LKDVFD--------------------------------------------------
------------------------------------------------------------D-----------
------------------------------------------------------------------------
---------------------------GRYV-YLVTDLMKGG-------------------ELLDRILK---
-Q----------------------------------------------------------------------
---------------------------KCFS--EREASDILYVISKTVDYLHCQG-----------VVHRDL
KPSNILYMDESASADS--------------------------------------------------------
------------------------------------------------------------------------
------------------------------------------------------------------------
------------------------------------------------------------------------
-----------------------------IRIC----------------------DFGFAKQ-------LRG
E------------------------------------------------------NG----LLLTPCYTANF
VA-PEVLMQ------QG--------------------YDAACDIWSLGVLFYTMLA---------------G
YTPFANGPND-------------------------------------------TPEEILLRIGNGKF-----
-----------------------------------------------SLSGGN-------------------
--------------------------WDNIS-----------------------DGAKDLLSHMLHM---DP
HQRYT-------AEQILKHSWI------------------------------------------
>CAMK_PKD__PKD1/1-257
-------------IFPD--------EVLGS------------GQ--------FG----IVYGGKHR------
-------KTG---------------RDVAIKIID--------------KLRFPT---KQ----ESQ------
-------------------------------------------LRNEVAILQNLH----------H-PG---
-------VVN------LECMFE--------------------------------------------------
------------------------------------------------------------TP----------
------------------------------------------------------------------------
----------------------------ERV-FVVMEKLHG--------------------DMLEMILS---
-SEK--------------------------------------------------------------------
---------------------------GRLP--EHITKFLITQILVALRHLHFKN-----------IVHCDL
KPENVLLASADPFPQ---------------------------------------------------------
------------------------------------------------------------------------
------------------------------------------------------------------------
------------------------------------------------------------------------
-----------------------------VKLC----------------------DFGFARI-------IGE
-------------------------------------------------------KS----FRRSVVGTPAY
LA-PEVLRNK------G--------------------YNRSLDMWSVGVIIYVSLS---------------G
TFPFNEDE------------------------------------------------DIHDQIQNAAF-----
-----------------------------------------------MYPPNP-------------------
--------------------------WKEIS-----------------------HEAIDLINNLLQV---KM
RKRYS-------VDKTLSHPWL------------------------------------------
>CAMK_PKD__PKD3/1-257
-------------IFAD--------EVLGS------------GQ--------FG----IVYGGKHR------
-------KTG---------------RDVAIKVID--------------KMRFPT---KQ----ESQ------
-------------------------------------------LRNEVAILQNLH----------H-PG---
-------IVN------LECMFE--------------------------------------------------
------------------------------------------------------------TP----------
------------------------------------------------------------------------
----------------------------ERV-FVVMEKLHG--------------------DMLEMILS---
-SEK--------------------------------------------------------------------
---------------------------SRLP--ERITKFMVTQILVALRNLHFKN-----------IVHCDL
KPENVLLASAEPFPQ---------------------------------------------------------
------------------------------------------------------------------------
------------------------------------------------------------------------
------------------------------------------------------------------------
-----------------------------VKLC----------------------DFGFARI-------IGE
-------------------------------------------------------KS----FRRSVVGTPAY
LA-PEVLRSK------G--------------------YNRSLDMWSVGVIIYVSLS---------------G
TFPFNEDE------------------------------------------------DINDQIQNAAF-----
-----------------------------------------------MYPPNP-------------------
--------------------------WREIS-----------------------GEAIDLINNLLQV---KM
RKRYS-------VDKSLSHPWL------------------------------------------
>CAMK_PKD__PKD2/1-257
-------------IFPD--------EVLGS------------GQ--------FG----VVYGGKHR------
-------KTG---------------RDVAVKVID--------------KLRFPT---KQ----ESQ------
-------------------------------------------LRNEVAILQSLR----------H-PG---
-------IVN------LECMFE--------------------------------------------------
------------------------------------------------------------TP----------
------------------------------------------------------------------------
----------------------------EKV-FVVMEKLHG--------------------DMLEMILS---
-SEK--------------------------------------------------------------------
---------------------------GRLP--ERLTKFLITQILVALRHLHFKN-----------IVHCDL
KPENVLLASADPFPQ---------------------------------------------------------
------------------------------------------------------------------------
------------------------------------------------------------------------
------------------------------------------------------------------------
-----------------------------VKLC----------------------DFGFARI-------IGE
-------------------------------------------------------KS----FRRSVVGTPAY
LA-PEVLLNQ------G--------------------YNRSLDMWSVGVIMYVSLS---------------G
TFPFNEDE------------------------------------------------DINDQIQNAAF-----
-----------------------------------------------MYPASP-------------------
--------------------------WSHIS-----------------------AGAIDLINNLLQV---KM
RKRYS-------VDKSLSHPWL------------------------------------------
>CAMK_RAD53__CHK2/1-267
-------------YIMS--------KTLGS------------GA--------CG----EVKLAFER------
-------KTC---------------KKVAIKIIS--------------KRKFAIGS-AR----EADP-----
----------------------------------------ALNVETEIEILKKLN----------H-PC---
-------IIK------IKNFFD--------------------------------------------------
------------------------------------------------------------A-----------
------------------------------------------------------------------------
----------------------------EDY-YIVLELMEGG-------------------ELFDKVVG---
-NK---------------------------------------------------------------------
----------------------------RLK--EATCKLYFYQMLLAVQYLHENG-----------IIHRDL
KPENVLLSSQEEDCL---------------------------------------------------------
------------------------------------------------------------------------
------------------------------------------------------------------------
------------------------------------------------------------------------
-----------------------------IKIT----------------------DFGHSKI-------LGE
-------------------------------------------------------TS----LMRTLCGTPTY
LA-PEVLVSVG---TAG--------------------YNRAVDCWSLGVILFICLS---------------G
YPPFSEHRT---------------------------------------------QVSLKDQITSGKY-----
-----------------------------------------------NFIPEV-------------------
--------------------------WAEVS-----------------------EKALDLVKKLLVV---DP
KARFT-------TEEALRHPWL------------------------------------------
>CAMK_STK33__STK33/1-266
-------------YTFG--------RILGK------------GS--------FG----IVIEATDK------
-------ETE---------------TKWAIKKVN--------------KEKAG-----------SSA-----
----------------------------------------VKLLEREVNILKSVK----------H-EH---
-------IIH------LEQVFE--------------------------------------------------
------------------------------------------------------------T-----------
------------------------------------------------------------------------
---------------------------PKKM-YLVMELCEDG-------------------ELKEILDR---
-KG---------------------------------------------------------------------
----------------------------HFS--ENETRWIIQSLASAIAYLHNND-----------IVHRDL
KLENIMVKSSLIDDNNEIN-----------------------------------------------------
------------------------------------------------------------------------
------------------------------------------------------------------------
------------------------------------------------------------------------
---------------------------LNIKVT----------------------DFGLAVK-------KQS
RS-----------------------------------------------------EA----MLQATCGTPIY
MA-PEVISA------HD--------------------YSQQCDIWSIGVVMYMLLR---------------G
EPPFLASS----------------------------------------------EEKLFELIRKGEL-----
-----------------------------------------------HFENAV-------------------
--------------------------WNSIS-----------------------DCAKSVLKQLMKV---DP
AHRIT-------AKELLDNQWL------------------------------------------
>CAMK_CAMKL_AMPK_AMPKa1/1-253
-------------YILG--------DTLGV------------GT--------FG----KVKVGKHE------
-------LTG---------------HKVAVKILN--------------RQKIR----------SLDV-----
----------------------------------------VGKIRREIQNLKLFR----------H-PH---
-------IIK------LYQVIS--------------------------------------------------
------------------------------------------------------------TPS---------
------------------------------------------------------------------------
-----------------------------DI-FMVMEYVSGG-------------------ELFDYICKNGR
-KSDVPGVVKTGST----------------------------------------------------------
---------------------------KELD--EKESRRLFQQILSGVDYCHRHM-----------VVHRDL
KPEN-VLLDAH-MN----------------------------------------------------------
------------------------------------------------------------------------
------------------------------------------------------------------------
------------------------------------------------------------------------
-----------------------------AKIA----------------------DFGLSNM-------M--
-----------------------------------------------------SDGE----FLRTSCGSPNY
AA-PEVISG------RLYA-------------------GPEVDIWSSGVILYALLC---------------G
TLPFDDD----------------------------------------------HVPTLFKKICDG-------
-----------------------------------------------IFY-TP-------------------
--------------------------QY-LN-----------------------PSVISLLKHMLQV---DP
MKRAT-------IKDIREHEWF------------------------------------------
>CAMK_CAMKL_AMPK_AMPKa2/1-253
-------------YVLG--------DTLGV------------GT--------FG----KVKIGEHQ------
-------LTG---------------HKVAVKILN--------------RQKIR----------SLDV-----
----------------------------------------VGKIKREIQNLKLFR----------H-PH---
-------IIK------LYQVIS--------------------------------------------------
------------------------------------------------------------TPT---------
------------------------------------------------------------------------
-----------------------------DF-FMVMEYVSGG-------------------ELFDYIC----
-KH---------------------------------------------------------------------
---------------------------GRVE--EMEARRLFQQILSAVDYCHRHM-----------VVHRDL
KPEN-VLLDAH-MN----------------------------------------------------------
------------------------------------------------------------------------
------------------------------------------------------------------------
------------------------------------------------------------------------
-----------------------------AKIA----------------------DFGLSNM-------M--
-----------------------------------------------------SDGE----FLRTSCGSPNY
AA-PEVISG------RLYA-------------------GPEVDIWSCGVILYALLC---------------G
TLPFDDE----------------------------------------------HVPTLFKKIRGG-------
-----------------------------------------------VFY-IP-------------------
--------------------------EY-LN-----------------------RSVATLLMHMLQV---DP
LKRAT-------IKDIREHEWF------------------------------------------
>CAMK_CAMKL_BRSK_BRSK2/1-252
-------------YRLE--------KTLGK------------GQ--------TG----LVKLGVHC------
-------VTC---------------QKVAIKIVN--------------REKL-----------SESV-----
----------------------------------------LMKVEREIAILKLIE----------H-PH---
-------VLK------LHDVYE--------------------------------------------------
------------------------------------------------------------NKK---------
------------------------------------------------------------------------
-----------------------------YL-YLVLEHVSGG-------------------ELFDYLV----
-KK---------------------------------------------------------------------
---------------------------GRLT--PKEARKFFRQIISALDFCHSHS-----------ICHRDL
KPEN-LLLDEK-NN----------------------------------------------------------
------------------------------------------------------------------------
------------------------------------------------------------------------
------------------------------------------------------------------------
-----------------------------IRIA----------------------DFGMASL-------Q--
-----------------------------------------------------VGDS----LLETSCGSPHY
AC-PEVIRG------EKYD-------------------GRKADVWSCGVILFALLV---------------G
ALPFDDD----------------------------------------------NLRQLLEKVKRG-------
-----------------------------------------------VFH-MP-------------------
--------------------------HF-IP-----------------------PDCQSLLRGMIEV---DA
ARRLT-------LEHIQKHIWY------------------------------------------
>CAMK_CAMKL_BRSK_BRSK1/1-252
-------------YRLE--------KTLGK------------GQ--------TG----LVKLGVHC------
-------ITG---------------QKVAIKIVN--------------REKL-----------SESV-----
----------------------------------------LMKVEREIAILKLIE----------H-PH---
-------VLK------LHDVYE--------------------------------------------------
------------------------------------------------------------NKK---------
------------------------------------------------------------------------
-----------------------------YL-YLVLEHVSGG-------------------ELFDYLV----
-KK---------------------------------------------------------------------
---------------------------GRLT--PKEARKFFRQIVSALDFCHSYS-----------ICHRDL
KPEN-LLLDEK-NN----------------------------------------------------------
------------------------------------------------------------------------
------------------------------------------------------------------------
------------------------------------------------------------------------
-----------------------------IRIA----------------------DFGMASL-------Q--
-----------------------------------------------------VGDS----LLETSCGSPHY
AC-PEVIKG------EKYD-------------------GRRADMWSCGVILFALLV---------------G
ALPFDDD----------------------------------------------NLRQLLEKVKRG-------
-----------------------------------------------VFH-MP-------------------
--------------------------HF-IP-----------------------PDCQSLLRGMIEV---EP
EKRLS-------LEQIQKHPWY------------------------------------------
>CAMK_CAMKL_MARK_MARK2/1-252
-------------YRLL--------KTIGK------------GN--------FA----KVKLARHI------
-------LTG---------------KEVAVKIID--------------KTQL-----------NSSS-----
----------------------------------------LQKLFREVRIMKVLN----------H-PN---
-------IVK------LFEVIE--------------------------------------------------
------------------------------------------------------------TEK---------
------------------------------------------------------------------------
-----------------------------TL-YLVMEYASGG-------------------EVFDYLV----
-AH---------------------------------------------------------------------
---------------------------GRMK--EKEARAKFRQIVSAVQYCHQKF-----------IVHRDL
KAEN-LLLDAD-MN----------------------------------------------------------
------------------------------------------------------------------------
------------------------------------------------------------------------
------------------------------------------------------------------------
-----------------------------IKIA----------------------DFGFSNE-------F--
-----------------------------------------------------TFGN----KLDTFCGSPPY
AA-PELFQG------KKYD-------------------GPEVDVWSLGVILYTLVS---------------G
SLPFDGQ----------------------------------------------NLKELRERVLRG-------
-----------------------------------------------KYR-IP-------------------
--------------------------FY-MS-----------------------TDCENLLKKFLIL---NP
SKRGT-------LEQIMKDRWM------------------------------------------
>CAMK_CAMKL_MARK_MARK1/1-252
-------------YRLQ--------KTIGK------------GN--------FA----KVKLARHV------
-------LTG---------------REVAVKIID--------------KTQL-----------NPTS-----
----------------------------------------LQKLFREVRIMKILN----------H-PN---
-------IVK------LFEVIE--------------------------------------------------
------------------------------------------------------------TEK---------
------------------------------------------------------------------------
-----------------------------TL-YLVMEYASGG-------------------EVFDYLV----
-AH---------------------------------------------------------------------
---------------------------GRMK--EKEARAKFRQIVSAVQYCHQKY-----------IVHRDL
KAEN-LLLDGD-MN----------------------------------------------------------
------------------------------------------------------------------------
------------------------------------------------------------------------
------------------------------------------------------------------------
-----------------------------IKIA----------------------DFGFSNE-------F--
-----------------------------------------------------TVGN----KLDTFCGSPPY
AA-PELFQG------KKYD-------------------GPEVDVWSLGVILYTLVS---------------G
SLPFDGQ----------------------------------------------NLKELRERVLRG-------
-----------------------------------------------KYR-IP-------------------
--------------------------FY-MS-----------------------TDCENLLKKLLVL---NP
IKRGS-------LEQIMKDRWM------------------------------------------
>CAMK_CAMKL_MARK_MARK3/1-252
-------------YRLL--------KTIGK------------GN--------FA----KVKLARHI------
-------LTG---------------REVAIKIID--------------KTQL-----------NPTS-----
----------------------------------------LQKLFREVRIMKILN----------H-PN---
-------IVK------LFEVIE--------------------------------------------------
------------------------------------------------------------TEK---------
------------------------------------------------------------------------
-----------------------------TL-YLIMEYASGG-------------------EVFDYLV----
-AH---------------------------------------------------------------------
----GRMKEKEARSKFRQGCQAGQTIKVQVS--FDLLSLMFTFIVSAVQYCHQKR-----------IVHRDL
KAEN-LLLDAD-MN----------------------------------------------------------
------------------------------------------------------------------------
------------------------------------------------------------------------
------------------------------------------------------------------------
-----------------------------IKIA----------------------DFGFSNE-------F--
-----------------------------------------------------TVGG----KLDTFCGSPPY
AA-PELFQG------KKYD-------------------GPEVDVWSLGVILYTLVS---------------G
SLPFDGQ----------------------------------------------NLKELRERVLRG-------
-----------------------------------------------KYR-IP-------------------
--------------------------FY-MS-----------------------TDCENLLKRFLVL---NP
IKRGT-------LEQIMKDRWI------------------------------------------
>CAMK_CAMKL_MARK_MARK4/1-252
-------------YRLL--------RTIGK------------GN--------FA----KVKLARHI------
-------LTG---------------REVAIKIID--------------KTQL-----------NPSS-----
----------------------------------------LQKLFREVRIMKGLN----------H-PN---
-------IVK------LFEVIE--------------------------------------------------
------------------------------------------------------------TEK---------
------------------------------------------------------------------------
-----------------------------TL-YLVMEYASAG-------------------EVFDYLV----
-SH---------------------------------------------------------------------
---------------------------GRMK--EKEARAKFRQIVSAVHYCHQKN-----------IVHRDL
KAEN-LLLDAE-AN----------------------------------------------------------
------------------------------------------------------------------------
------------------------------------------------------------------------
------------------------------------------------------------------------
-----------------------------IKIA----------------------DFGFSNE-------F--
-----------------------------------------------------TLGS----KLDTFCGSPPY
AA-PELFQG------KKYD-------------------GPEVDIWSLGVILYTLVS---------------G
SLPFDGH----------------------------------------------NLKELRERVLRG-------
-----------------------------------------------KYR-VP-------------------
--------------------------FY-MS-----------------------TDCESILRRFLVL---NP
AKRCT-------LEQIMKDKWI------------------------------------------
>CAMK_CAMKL_QIK_QIK/1-252
-------------YDIE--------GTLGK------------GN--------FA----VVKLGRHR------
-------ITK---------------TEVAIKIID--------------KSQL-----------DAVN-----
----------------------------------------LEKIYREVQIMKMLD----------H-PH---
-------IIK------LYQVME--------------------------------------------------
------------------------------------------------------------TKS---------
------------------------------------------------------------------------
-----------------------------ML-YLVTEYAKNG-------------------EIFDYLA----
-NH---------------------------------------------------------------------
---------------------------GRLN--ESEARRKFWQILSAVDYCHGRK-----------IVHRDL
KAEN-LLLDNN-MN----------------------------------------------------------
------------------------------------------------------------------------
------------------------------------------------------------------------
------------------------------------------------------------------------
-----------------------------IKIA----------------------DFGFGNF-------F--
-----------------------------------------------------KSGE----LLATWCGSPPY
AA-PEVFEG------QQYE-------------------GPQLDIWSMGVVLYVLVC---------------G
ALPFDGP----------------------------------------------TLPILRQRVLEG-------
-----------------------------------------------RFR-IP-------------------
--------------------------YF-MS-----------------------EDCEHLIRRMLVL---DP
SKRLT-------IAQIKEHKWM------------------------------------------
>CAMK_CAMKL_QIK_SIK/1-252
-------------YDIE--------RTLGK------------GN--------FA----VVKLARHR------
-------VTK---------------TQVAIKIID--------------KTRL-----------DSSN-----
----------------------------------------LEKIYREVQLMKLLN----------H-PH---
-------IIK------LYQVME--------------------------------------------------
------------------------------------------------------------TKD---------
------------------------------------------------------------------------
-----------------------------ML-YIVTEFAKNG-------------------EMFDYLT----
-SN---------------------------------------------------------------------
---------------------------GHLS--ENEARKKFWQILSAVEYCHDHH-----------IVHRDL
KTEN-LLLDGN-MD----------------------------------------------------------
------------------------------------------------------------------------
------------------------------------------------------------------------
------------------------------------------------------------------------
-----------------------------IKLA----------------------DFGFGNF-------Y--
-----------------------------------------------------KSGE----PLSTWCGSPPY
AA-PEVFEG------KEYE-------------------GPQLDIWSLGVVLYVLVC---------------G
SLPFDGP----------------------------------------------NLPTLRQRVLEG-------
-----------------------------------------------RFR-IP-------------------
--------------------------FF-MS-----------------------QDCESLIRRMLVV---DP
ARRIT-------IAQIRQHRWM------------------------------------------
>CAMK_CAMKL_QIK_QSK/1-252
-------------YEID--------RTIGK------------GN--------FA----VVKRATHL------
-------VTK---------------AKVAIKIID--------------KTQL-----------DEEN-----
----------------------------------------LKKIFREVQIMKMLC----------H-PH---
-------IIR------LYQVME--------------------------------------------------
------------------------------------------------------------TER---------
------------------------------------------------------------------------
-----------------------------MI-YLVTEYASGG-------------------EIFDHLV----
-AH---------------------------------------------------------------------
---------------------------GRMA--EKEARRKFKQIVTAVYFCHCRN-----------IVHRDL
KAEN-LLLDAN-LN----------------------------------------------------------
------------------------------------------------------------------------
------------------------------------------------------------------------
------------------------------------------------------------------------
-----------------------------IKIA----------------------DFGFSNL-------F--
-----------------------------------------------------TPGQ----LLKTWCGSPPY
AA-PELFEG------KEYD-------------------GPKVDIWSLGVVLYVLVC---------------G
ALPFDGS----------------------------------------------TLQNLRARVLSG-------
-----------------------------------------------KFR-IP-------------------
--------------------------FF-MS-----------------------TECEHLIRHMLVL---DP
NKRLS-------MEQICKHKWM------------------------------------------
>CAMK_CAMKL_NuaK_NuaK1/1-252
-------------YELQ--------ETLGK------------GT--------YG----KVKRATER------
-------FSG---------------RVVAIKSIR--------------KDKIK----------DEQD-----
----------------------------------------MVHIRREIEIMSSLN----------H-PH---
-------IIS------IYEVFE--------------------------------------------------
------------------------------------------------------------NKD---------
------------------------------------------------------------------------
-----------------------------KI-VIIMEYASKG-------------------ELYDYIS----
-ER---------------------------------------------------------------------
---------------------------RRLS--ERETRHFFRQIVSAVHYCHKNG-----------VVHRDL
KLEN-ILLDDN-CN----------------------------------------------------------
------------------------------------------------------------------------
------------------------------------------------------------------------
------------------------------------------------------------------------
-----------------------------IKIA----------------------DFGLSNL-------Y--
-----------------------------------------------------QKDK----FLQTFCGSPLY
AS-PEIVNG------RPYR-------------------GPEVDSWALGVLLYTLVY---------------G
TMPFDGF----------------------------------------------DHKNLIRQISSG-------
-----------------------------------------------EYR-EP-------------------
--------------------------T--QP-----------------------SDARGLIRWMLMV---NP
DRRAT-------IEDIANHWWV------------------------------------------
>CAMK_CAMKL_NuaK_NuaK2/1-251
-------------YEFL--------ETLGK------------GT--------YG----KVKKARE-------
-------SSG---------------RLVAIKSIR--------------KDKIK----------DEQD-----
----------------------------------------LMHIRREIEIMSSLN----------H-PH---
-------IIA------IHEVFE--------------------------------------------------
------------------------------------------------------------NSS---------
------------------------------------------------------------------------
-----------------------------KI-VIVMEYASRG-------------------DLYDYIS----
-ER---------------------------------------------------------------------
---------------------------QQLS--EREARHFFRQIVSAVHYCHQNR-----------VVHRDL
KLEN-ILLDAN-GN----------------------------------------------------------
------------------------------------------------------------------------
------------------------------------------------------------------------
------------------------------------------------------------------------
-----------------------------IKIA----------------------DFGLSNL-------Y--
-----------------------------------------------------HQGK----FLQTFCGSPLY
AS-PEIVNG------KPYT-------------------GPEVDSWSLGVLLYILVH---------------G
TMPFDGH----------------------------------------------DHKILVKQISNG-------
-----------------------------------------------AYR-EP-------------------
--------------------------P--KP-----------------------SDACGLIRWLLMV---NP
TRRAT-------LEDVASHWWV------------------------------------------
>CAMK_CAMKL_MELK_MELK/1-253
-------------YELH--------ETIGT------------GG--------FA----KVKLACHI------
-------LTG---------------EMVAIKIMD--------------KNTL------------GSD-----
----------------------------------------LPRIKTEIEALKNLR----------H-QH---
-------ICQ------LYHVLE--------------------------------------------------
------------------------------------------------------------TAN---------
------------------------------------------------------------------------
-----------------------------KI-FMVLEYCPGG-------------------ELFDYII----
-SQ---------------------------------------------------------------------
---------------------------DRLS--EEETRVVFRQIVSAVAYVHSQG-----------YAHRDL
KPEN-LLFDEY-HK----------------------------------------------------------
------------------------------------------------------------------------
------------------------------------------------------------------------
------------------------------------------------------------------------
-----------------------------LKLI----------------------DFGLCAK-------P--
-----------------------------------------------------KGNKDY--HLQTCCGSLAY
AA-PELIQG------KSYL-------------------GSEADVWSMGILLYVLMC---------------G
FLPFDDD----------------------------------------------NVMALYKKIMRG-------
-----------------------------------------------KYD-VP-------------------
--------------------------KW-LS-----------------------PSSILLLQQMLQV---DP
KKRIS-------MKNLLNHPWI------------------------------------------
>CAMK_CAMKL_NIM1_NIM1/1-252
-------------YRIR--------GEIGS------------GN--------FS----QVKLGIHS------
-------LTK---------------EKVAIKILD--------------KTKL-----------DQKT-----
----------------------------------------QRLLSREISSMEKLH----------H-PN---
-------IIR------LYEVVE--------------------------------------------------
------------------------------------------------------------TLS---------
------------------------------------------------------------------------
-----------------------------KL-HLVMEYAGGG-------------------ELFGKIS----
-TE---------------------------------------------------------------------
---------------------------GKLS--EPESKLIFSQIVSAVKHMHENQ-----------IIHRDL
KAEN-VFYTSN-TC----------------------------------------------------------
------------------------------------------------------------------------
------------------------------------------------------------------------
------------------------------------------------------------------------
-----------------------------VKVG----------------------DFGFSTV-------S--
-----------------------------------------------------KKGE----MLNTFCGSPPY
AA-PELFRD------EHYI-------------------GIYVDIWALGVLLYFMVT---------------G
TMPFRAE----------------------------------------------TVAKLKKSILEG-------
-----------------------------------------------TYS-VP-------------------
--------------------------PH-VS-----------------------EPCHRLIRGVLQQ---IP
TERYG-------IDCIMNDEWM------------------------------------------
>CAMK_CAMKL_SNRK_SNRK/1-254
-------------YDLD--------KTLGR------------GH--------FA----VVKLARHV------
-------FTG---------------EKVAVKVID--------------KTKL-----------DTLA-----
----------------------------------------TGHLFQEVRCMKLVQ----------H-PN---
-------IVR------LYEVID--------------------------------------------------
------------------------------------------------------------TQT---------
------------------------------------------------------------------------
-----------------------------KL-YLILELGDGG-------------------DMFDYIMK---
-HE---------------------------------------------------------------------
---------------------------EGLN--EDLAKKYFAQIVHAISYCHKLH-----------VVHRDL
KPENVVFFEKQ-GL----------------------------------------------------------
------------------------------------------------------------------------
------------------------------------------------------------------------
------------------------------------------------------------------------
-----------------------------VKLT----------------------DFGFSNK-------F--
-----------------------------------------------------QPGK----KLTTSCGSLAY
SA-PEILLG------DEYD-------------------APAVDIWSLGVILFMLVC---------------G
QPPFQEA----------------------------------------------NDSETLTMIMDC-------
-----------------------------------------------KYT-VP-------------------
--------------------------SH-VS-----------------------KECKDLITRMLQR---DP
KRRAS-------LEEIENHPWL------------------------------------------
>CAMK_CAMKL_HUNK_HUNK/1-260
-------------YLIGS-------RKLGE------------GS--------FA----KVREGLHV------
-------LTG---------------EKVAIKVID--------------KKRAKK---------DTYV-----
----------------------------------------TKNLRREGQIQQMIR----------H-PN---
-------ITQ------LLDILE--------------------------------------------------
------------------------------------------------------------TEN---------
------------------------------------------------------------------------
-----------------------------SY-YLVMELCPGG-------------------NLMHKIY----
-EK---------------------------------------------------------------------
---------------------------KRLE--ESEARRYIRQLISAVEHLHRAG-----------VVHRDL
KIEN-LLLDED-NN----------------------------------------------------------
------------------------------------------------------------------------
------------------------------------------------------------------------
------------------------------------------------------------------------
-----------------------------IKLI----------------------DFGLSNC-------AG-
-----------------------------------------------------ILGYSD--PFSTQCGSPAY
AA-PELLAR------KKY--------------------GPKIDVWSIGVNMYAMLT---------------G
TLPFTVEPF--------------------------------------------SLRALYQKMVDK-------
-----------------------------------------------EMNPLP-------------------
--------------------------TQ-LS-----------------------TGAISFLRSLLEP---DP
VKRPN-------IQQALANRWL------------------------------------------
>CAMK_TSSK__SSTK/1-256
-------------YKLG--------RTIGE------------GS--------YS----KVKVATSK------
-------KYK---------------GTVAIKVVD--------------RRRAP----------PDFV-----
----------------------------------------NKFLPRELSILRGVR----------H-PH---
-------IVH------VFEFIE--------------------------------------------------
------------------------------------------------------------VCNG--------
------------------------------------------------------------------------
-----------------------------KL-YIVMEAAAT--------------------DLLQAVQ----
-RN---------------------------------------------------------------------
---------------------------GRIP--GVQARDLFAQIAGAVRYLHDHH-----------LVHRDL
KCEN-VLLSPDERR----------------------------------------------------------
------------------------------------------------------------------------
------------------------------------------------------------------------
------------------------------------------------------------------------
-----------------------------VKLT----------------------DFGFGR-----------
----------------------------------------------------QAHGYPD--LSTTYCGSAAY
AS-PEVLLG------IPYD-------------------PKKYDVWSMGVVLYVMVT---------------G
CMPFDDS----------------------------------------------DIAGLPRRQKRG-------
----------------------------------------------VLYP-EG-------------------
--------------------------LE-LS-----------------------ERCKALIAELLQF---SP
SARPS-------AGQVARNCWL------------------------------------------
>CAMK_TSSK__TSSK3/1-256
-------------YQLG--------KTIGE------------GT--------YS----KVKEAFSK------
-------KHQ---------------RKVAIKVID--------------KMGGP----------EEFI-----
----------------------------------------QRFLPRELQIVRTLD----------H-KN---
-------IIQ------VYEMLE--------------------------------------------------
------------------------------------------------------------SADG--------
------------------------------------------------------------------------
-----------------------------KI-CLVMELAEGG-------------------DVFDCVL----
-NG---------------------------------------------------------------------
---------------------------GPLP--ESRAKALFRQMVEAIRYCHGCG-----------VAHRDL
KCEN-ALLQG--FN----------------------------------------------------------
------------------------------------------------------------------------
------------------------------------------------------------------------
------------------------------------------------------------------------
-----------------------------LKLT----------------------DFGFAKV----------
----------------------------------------------------LPKSHRE--LSQTFCGSTAY
AA-PEVLQG------IPHD-------------------SKKGDVWSMGVVLYVMLC---------------A
SLPFDDT----------------------------------------------DIPKMLWQQQKG-------
----------------------------------------------VSFP-TH-------------------
--------------------------LS-IS-----------------------ADCQDLLKRLLEP---DM
ILRPS-------IEEVSWHPWL------------------------------------------
>CAMK_TSSK__TSSK2/1-261
-------------YIVG--------INLGK------------GS--------YA----KVKSAYSE------
-------RLK---------------FNVAVKIID--------------RKKTP----------TDFV-----
----------------------------------------ERFLPREMDILATVN----------H-GS---
-------IIK------TYEIFE--------------------------------------------------
------------------------------------------------------------TSDG--------
------------------------------------------------------------------------
-----------------------------RI-YIIMELGVQG-------------------DLLEFIK----
-CQ---------------------------------------------------------------------
---------------------------GALH--EDVARKMFRQLSSAVKYCHDLD-----------IVHRDL
KCEN-LLLDKD-FN----------------------------------------------------------
------------------------------------------------------------------------
------------------------------------------------------------------------
------------------------------------------------------------------------
-----------------------------IKLS----------------------DFGFSKR-------C--
--------------------------------------------------LRDSNGRII--LSKTFCGSAAY
AA-PEVLQS------IPYQ-------------------PKVYDIWSLGVILYIMVC---------------G
SMPYDDS----------------------------------------------DIRKMLRIQKEHR------
----------------------------------------------VDFP-RS-------------------
--------------------------KN-LT-----------------------CECKDLIYRMLQP---DV
SQRLH-------IDEILSHSWL------------------------------------------
>CAMK_TSSK__TSSK1/1-261
-------------YLLG--------INLGE------------GS--------YA----KVKSAYSE------
-------RLK---------------FNVAIKIID--------------RKKAP----------ADFL-----
----------------------------------------EKFLPREIEILAMLN----------H-CS---
-------IIK------TYEIFE--------------------------------------------------
------------------------------------------------------------TSHG--------
------------------------------------------------------------------------
-----------------------------KV-YIVMELAVQG-------------------DLLELIK----
-TR---------------------------------------------------------------------
---------------------------GALH--EDEARKKFHQLSLAIKYCHDLD-----------VVHRDL
KCDN-LLLDKD-FN----------------------------------------------------------
------------------------------------------------------------------------
------------------------------------------------------------------------
------------------------------------------------------------------------
-----------------------------IKLS----------------------DFSFSKR-------C--
--------------------------------------------------LRDDSGRMA--LSKTFCGSPAY
AA-PEVLQG------IPYQ-------------------PKVYDIWSLGVILYIMVC---------------G
SMPYDDS----------------------------------------------NIKKMLRIQKEHR------
----------------------------------------------VNFP-RS-------------------
--------------------------KH-LT-----------------------GECKDLIYHMLQP---DV
NRRLH-------IDEILSHCWM------------------------------------------
>CAMK_TSSK__TSSK4/1-269
-------------YEVG--------KAIGH------------GS--------YG----SVYEAFYT------
-------KQK---------------VMVAVKIIS--------------KKKAS----------DDYL-----
----------------------------------------NKFLPREIQVMKVLR----------H-KY---
-------LIN------FYRAIE--------------------------------------------------
------------------------------------------------------------STS---------
------------------------------------------------------------------------
-----------------------------RV-YIILELAQGG-------------------DVLEWIQ----
-RY---------------------------------------------------------------------
---------------------------GACS--EPLAGKWFSQLTLGIAYLHSKS-----------IVHRDL
KLEN-LLLDK-WEN----------------------------------------------------------
------------------------------------------------------------------------
------------------------------------------------------------------------
------------------------------------------------------------------------
-----------------------------VKIS----------------------DFGFAKM-------VPS
NQPVGCSPS-----------------------------------------YRQVNCFSH--LSQTYCGSFAY
AC-PEILRG------LPYN-------------------PFLSDTWSMGVILYTLVV---------------A
HLPFDDT----------------------------------------------NLKKLLRETQKE-------
----------------------------------------------VTFP-AN-------------------
--------------------------HT-IS-----------------------QECKNLILQMLR----QA
TKRAT-------ILDIIKDSWV------------------------------------------
>CAMK_PIM__PIM3/1-254
-------------YQVG--------AVLGS------------GG--------FG----TVYAGSRI------
-------ADG---------------LPVAVKHVV--------------KERVTE-------WGSLG------
----------------------------------------GATVPLEVVLLRKVGAAG------GA-RG---
-------VIR------LLDWFE--------------------------------------------------
------------------------------------------------------------RPDG--------
------------------------------------------------------------------------
-----------------------------FL--LVLERPEPAQ------------------DLFDFIT----
-ER---------------------------------------------------------------------
---------------------------GALD--EPLARRFFAQVLAAVRHCHSCG-----------VVHRDI
KDEN-LLVDLRSGE----------------------------------------------------------
------------------------------------------------------------------------
------------------------------------------------------------------------
------------------------------------------------------------------------
-----------------------------LKLI----------------------DFGSGAL-------LK-
-------------------------------------------------------DT----VYTDFDGTRVY
SP-PEWIRY------HRYH-------------------GRSATVWSLGVLLYDMVC---------------G
DIPFEQD------------------------------------------------EEILRGR----------
----------------------------------------------LLFR----------------------
--------------------------RR-VS-----------------------PECQQLIRWCLSL---RP
SERPS-------LDQIAAHPWM------------------------------------------
>CAMK_PIM__PIM1/1-253
-------------YQVG--------PLLGS------------GG--------FG----SVYSGIRV------
-------SDN---------------LPVAIKHVE--------------KDRISD-------WGELPN-----
----------------------------------------GTRVPMEVVLLKKV--SS------GF-SG---
-------VIR------LLDWFE--------------------------------------------------
------------------------------------------------------------RPDS--------
------------------------------------------------------------------------
-----------------------------FV--LILERPEPVQ------------------DLFDFIT----
-ER---------------------------------------------------------------------
---------------------------GALQ--EELARSFFWQVLEAVRHCHNCG-----------VLHRDI
KDEN-ILIDLNRGE----------------------------------------------------------
------------------------------------------------------------------------
------------------------------------------------------------------------
------------------------------------------------------------------------
-----------------------------LKLI----------------------DFGSGAL-------LK-
-------------------------------------------------------DT----VYTDFDGTRVY
SP-PEWIRY------HRYH-------------------GRSAAVWSLGILLYDMVC---------------G
DIPFEHD------------------------------------------------EEIIRGQ----------
----------------------------------------------VFFR----------------------
--------------------------QR-VS-----------------------SECQHLIRWCLAL---RP
SDRPT-------FEEIQNHPWM------------------------------------------
>CAMK_PIM__PIM2/1-255
-------------YRLG--------PLLGK------------GG--------FG----TVFAGHRL------
-------TDR---------------LQVAIKVIP--------------RNRVLG-------WSPLSD-----
----------------------------------------SVTCPLEVALLWKVGAGG------GH-PG---
-------VIR------LLDWFE--------------------------------------------------
------------------------------------------------------------TQEG--------
------------------------------------------------------------------------
-----------------------------FM--LVLERPLPAQ------------------DLFDYIT----
-EK---------------------------------------------------------------------
---------------------------GPLG--EGPSRCFFGQVVAAIQHCHSRG-----------VVHRDI
KDEN-ILIDLRRGC----------------------------------------------------------
------------------------------------------------------------------------
------------------------------------------------------------------------
------------------------------------------------------------------------
-----------------------------AKLI----------------------DFGSGAL-------LH-
-------------------------------------------------------DE----PYTDFDGTRVY
SP-PEWISR------HQYH-------------------ALPATVWSLGILLYDMVC---------------G
DIPFERD------------------------------------------------QEILEAE----------
----------------------------------------------LHFP----------------------
--------------------------AH-VS-----------------------PDCCALIRRCLAP---KP
SSRPS-------LEEILLDPWM------------------------------------------
>CAMK_CAMKL_PASK_PASK/1-253
-------------YSTM--------SPLGS------------GA--------FG----FVWTAVDK------
-------EKN---------------KEVVVKFIK--------------KEKVLEDC-----WIEDPK-----
----------------------------------------LGKVTLEIAILSRV----------EH-AN---
-------IIK------VLDIFE--------------------------------------------------
------------------------------------------------------------NQGF--------
------------------------------------------------------------------------
-----------------------------FQ--LVMEKHGSGL------------------DLFAFID----
-RH---------------------------------------------------------------------
---------------------------PRLD--EPLASYIFRQLVSAVGYLRLKD-----------IIHRDI
KDEN-IVIAEDFT-----------------------------------------------------------
------------------------------------------------------------------------
------------------------------------------------------------------------
------------------------------------------------------------------------
-----------------------------IKLI----------------------DFGSAAY-------LER
-------------------------------------------------------GK----LFYTFCGTIEY
CA-PEVLMG------NPYR-------------------GPELEMWSLGVTLYTLVF---------------E
ENPFCEL------------------------------------------------EETVEAA----------
----------------------------------------------IHPP----------------------
--------------------------YL-VS-----------------------KELMSLVSGLLQP---VP
ERRTT-------LEKLVTDPWV------------------------------------------
>Other_CAMKK_CAMKK-Meta_CaMKK2/1-282
-------------YTLK--------DEIGK------------GS--------YG----VVKLAYNE------
-------NDN---------------TYYAMKVLS--------------KKKLIRQAGFP---RRPPPRGTRP
APGGCIQ-----------------------------PRGPIEQVYQEIAILKKLD----------H-PN---
-------VVK------LVEVLD--------------------------------------------------
------------------------------------------------------------D-----------
------------------------------------------------------------------------
-------------------------PNEDHL-YMVFELVNQG--------------------PVMEVPT---
-LK---------------------------------------------------------------------
----------------------------PLS--EDQARFYFQDLIKGIEYLHYQK-----------IIHRDI
KPSNLLVGEDGH------------------------------------------------------------
------------------------------------------------------------------------
------------------------------------------------------------------------
------------------------------------------------------------------------
-----------------------------IKIA----------------------DFGVSNE-------FK-
-------------------------------------------------------GSDA--LLSNTVGTPAF
MA-PESLSET----RKIFS-------------------GKALDVWAMGVTLYCFVF---------------G
QCPFMD----------------------------------------------ERIMCLHSKIKSQA------
----------------------------------------------LEFP--D-------------------
--------------------------QPDIA-----------------------EDLKDLITRMLDK---NP
ESRIV-------VPEIKLHPWV------------------------------------------
>Other_CAMKK_CAMKK-Meta_CaMKK1/1-290
-------------YKLQ--------SEIGK------------GA--------YG----VVRLAYNE------
-------SED---------------RHYAMKVLS--------------KKKLLKQYGFP---RRPPPRGSQA
AQGGPAK-----------------------------QLLPLERVYQEIAILKKLD----------H-VN---
-------VVK------LIEVLD--------------------------------------------------
------------------------------------------------------------D-----------
------------------------------------------------------------------------
-------------------------PAEDNL-YLVFDLLRKG--------------------PVMEVPC---
-DK---------------------------------------------------------------------
----------------------------PFS--EEQARLYLRDVILGLEYLHCQK-----------IVHRDI
KPSNLLLGDDGH------------------------------------------------------------
------------------------------------------------------------------------
------------------------------------------------------------------------
------------------------------------------------------------------------
-----------------------------VKIA----------------------DFGVSNQ-------FE-
-------------------------------------------------------GNDA--QLSSTAGTPAF
MA-PEAISDS----GQSFS-------------------GKALDVWATGVTLYCFVY---------------G
KCPFID----------------------------------------------DFILALHRKIKNEP------
----------------------------------------------VVFP--E-------------------
--------------------------EPEIS-----------------------EELKDLILKMLDK---NP
ETRIG-------VPDIKLHPWV------------------------------------------
>CAMK_CAMKL_LKB_LKB1/1-261
-------------YLMG--------DLLGE------------GS--------YG----KVKEVLDS------
-------ETL---------------CRRAVKILK--------------KKKLRR---------IP---NG--
------------------------------------E----ANVKKEIQLLRRLR----------H-KN---
-------VIQ------LVDVLY--------------------------------------------------
------------------------------------------------------------N-----------
------------------------------------------------------------------------
-------------------------EEKQKM-YMVMEYCVCGM------------------QEMLDSVP---
-EK---------------------------------------------------------------------
----------------------------RFP--VCQAHGYFCQLIDGLEYLHSQG-----------IVHKDI
KPGNLLLTTGGT------------------------------------------------------------
------------------------------------------------------------------------
------------------------------------------------------------------------
------------------------------------------------------------------------
-----------------------------LKIS----------------------DLGVAEA-------LHP
------------------------------------------------------FAADD--TCRTSQGSPAF
QP-PE-IANG----LDTFS-------------------GFKVDIWSAGVTLYNITT---------------G
LYPFEG----------------------------------------------DNIYKLFENIGKGS------
----------------------------------------------YAIP--G-------------------
----------------------------DCG-----------------------PPLSDLLKGMLEY---EP
AKRFS-------IRQIRQHSWF------------------------------------------
>CAMK_CAMKL_CHK1_CHK1/1-257
-------------WDLV--------QTLGE------------GA--------YG----EVQLAVNR------
-------VTE---------------EAVAVKIVD--------------MKRAVD---------CP-------
-----------------------------------------ENIKKEICINKMLN----------H-EN---
-------VVK------FYGHR---------------------------------------------------
------------------------------------------------------------------------
------------------------------------------------------------------------
-------------------------REGNIQ-YLFLEYCSGG-------------------ELFDRIEP---
-DI---------------------------------------------------------------------
----------------------------GMP--EPDAQRFFHQLMAGVVYLHGIG-----------ITHRDI
KPENLLLDERDN------------------------------------------------------------
------------------------------------------------------------------------
------------------------------------------------------------------------
------------------------------------------------------------------------
-----------------------------LKIS----------------------DFGLATV-------FRY
------------------------------------------------------NNRER--LLNKMCGTLPY
VA-PELLK------RREFH-------------------AEPVDVWSCGIVLTAMLA---------------G
ELPWDQP---------------------------------------------SDSCQEYSDWKEKK------
----------------------------------------------TYLN--P-------------------
--------------------------WKKID-----------------------SAPLALLHKILVE---NP
SARIT-------IPDIKKDRWY------------------------------------------
>Other_Aur__AurC/1-251
-------------FEIG--------RPLGK------------GK--------FG----NVYLARLK------
-------ESH---------------FIVALKVLF--------------KSQIE----------KEGL-----
----------------------------------------EHQLRREIEIQAHLQ----------H-PN---
-------ILR------LYNYFH--------------------------------------------------
------------------------------------------------------------D-----------
------------------------------------------------------------------------
---------------------------ARRV-YLILEYAPRG-------------------ELYKELQK---
-S----------------------------------------------------------------------
---------------------------EKLD--EQRTATIIEELADALTYCHDKK-----------VIHRDI
KPENLLLGFRG-------------------------------------------------------------
------------------------------------------------------------------------
------------------------------------------------------------------------
------------------------------------------------------------------------
----------------------------EVKIA----------------------DFGWSVH-------TPS
L------------------------------------------------------------RRKTMCGTLDY
LP-PEMIEG------RT--------------------YDEKVDLWCIGVLCYELLV---------------G
YPPFESAS----------------------------------------------HSETYRRILKVD------
----------------------------------------------VRFP----------------------
---------------------------LSMP-----------------------LGARDLISRLLRY---QP
LERLP-------LAQILKHPWV------------------------------------------
>Other_Aur__AurB/1-251
-------------FEIG--------RPLGK------------GK--------FG----NVYLAREK------
-------KSH---------------FIVALKVLF--------------KSQIE----------KEGV-----
----------------------------------------EHQLRREIEIQAHLH----------H-PN---
-------ILR------LYNYFY--------------------------------------------------
------------------------------------------------------------D-----------
------------------------------------------------------------------------
---------------------------RRRI-YLILEYAPRG-------------------ELYKELQK---
-S----------------------------------------------------------------------
---------------------------CTFD--EQRTATIMEELADALMYCHGKK-----------VIHRDI
KPENLLLGLKG-------------------------------------------------------------
------------------------------------------------------------------------
------------------------------------------------------------------------
------------------------------------------------------------------------
----------------------------ELKIA----------------------DFGWSVH-------APS
L------------------------------------------------------------RRKTMCGTLDY
LP-PEMIEG------RM--------------------HNEKVDLWCIGVLCYELLV---------------G
NPPFESAS----------------------------------------------HNETYRRIVKVD------
----------------------------------------------LKFP----------------------
---------------------------ASVP-----------------------MGAQDLISKLLRH---NP
SERLP-------LAQVSAHPWV------------------------------------------
>Other_Aur__AurA/1-251
-------------FEIG--------RPLGK------------GK--------FG----NVYLAREK------
-------QSK---------------FILALKVLF--------------KAQLE----------KAGV-----
----------------------------------------EHQLRREVEIQSHLR----------H-PN---
-------ILR------LYGYFH--------------------------------------------------
------------------------------------------------------------D-----------
------------------------------------------------------------------------
---------------------------ATRV-YLILEYAPLG-------------------TVYRELQK---
-L----------------------------------------------------------------------
---------------------------SKFD--EQRTATYITELANALSYCHSKR-----------VIHRDI
KPENLLLGSAG-------------------------------------------------------------
------------------------------------------------------------------------
------------------------------------------------------------------------
------------------------------------------------------------------------
----------------------------ELKIA----------------------DFGWSVH-------APS
S------------------------------------------------------------RRTTLCGTLDY
LP-PEMIEG------RM--------------------HDEKVDLWSLGVLCYEFLV---------------G
KPPFEANT----------------------------------------------YQETYKRISRVE------
----------------------------------------------FTFP----------------------
---------------------------DFVT-----------------------EGARDLISRLLKH---NP
SQRPM-------LREVLEHPWI------------------------------------------
>Other_PLK_PLK2_PLK3/1-253
-------------YLKG--------RLLGK------------GG--------FA----RCYEATDT------
-------ETG---------------SAYAVKVIP--------------QSRVA----------KPHQ-----
----------------------------------------REKILNEIELHRDLQ----------H-RH---
-------IVR------FSHHFE--------------------------------------------------
------------------------------------------------------------D-----------
------------------------------------------------------------------------
---------------------------ADNI-YIFLELCSRK-------------------SLAHIWKA---
-R----------------------------------------------------------------------
---------------------------HTLL--EPEVRYYLRQILSGLKYLHQRG-----------ILHRDL
KLGNFFITENM-------------------------------------------------------------
------------------------------------------------------------------------
------------------------------------------------------------------------
------------------------------------------------------------------------
----------------------------ELKVG----------------------DFGLAAR-------LEP
PE------------------------------------------------------Q----RKKTICGTPNY
VA-PEVLLR------QG--------------------HGPEADVWSLGCVMYTLLC---------------G
SPPFETAD----------------------------------------------LKETYRCIKQVH------
----------------------------------------------YTLP----------------------
---------------------------ASLS-----------------------LPARQLLAAILRA---SP
RDRPS-------IDQILRHDFF------------------------------------------
>Other_PLK_PLK2_PLK2/1-253
-------------YCRG--------KVLGK------------GG--------FA----KCYEMTDL------
-------TNN---------------KVYAAKIIP--------------HSRVA----------KPHQ-----
----------------------------------------REKIDKEIELHRILH----------H-KH---
-------VVQ------FYHYFE--------------------------------------------------
------------------------------------------------------------D-----------
------------------------------------------------------------------------
---------------------------KENI-YILLEYCSRR-------------------SMAHILKA---
-R----------------------------------------------------------------------
---------------------------KVLT--EPEVRYYLRQIVSGLKYLHEQE-----------ILHRDL
KLGNFFINEAM-------------------------------------------------------------
------------------------------------------------------------------------
------------------------------------------------------------------------
------------------------------------------------------------------------
----------------------------ELKVG----------------------DFGLAAR-------LEP
LE------------------------------------------------------H----RRRTICGTPNY
LS-PEVLNK------QG--------------------HGCESDIWALGCVMYTMLL---------------G
RPPFETTN----------------------------------------------LKETYRCIREAR------
----------------------------------------------YTMP----------------------
---------------------------SSLL-----------------------APAKHLIASMLSK---NP
EDRPS-------LDDIIRHDFF------------------------------------------
>Other_PLK_PLK1_PLK1/1-253
--------------------------FLGK------------GG--------FA----KCFEISDA------
-------DTK---------------EVFAGKIVP--------------KSLLL----------KPHQ-----
----------------------------------------REKMSMEISIHRSLA----------H-QH---
-------VVG------FHGFFE--------------------------------------------------
------------------------------------------------------------D-----------
------------------------------------------------------------------------
---------------------------NDFV-FVVLELCRRR-------------------SLLELHKR---
-R----------------------------------------------------------------------
---------------------------KALT--EPEARYYLRQIVLGCQYLHRNR-----------VIHRDL
KLGNLFLNEDL-------------------------------------------------------------
------------------------------------------------------------------------
------------------------------------------------------------------------
------------------------------------------------------------------------
----------------------------EVKIG----------------------DFGLATK-------VEY
DG------------------------------------------------------E----RKKTLCGTPNY
IA-PEVLSK------KG--------------------HSFEVDVWSIGCIMYTLLV---------------G
KPPFETSC----------------------------------------------LKETYLRIKKNE------
----------------------------------------------YSIP----------------------
---------------------------KHIN-----------------------PVAASLIQKMLQT---DP
TARPT-------INELLNDEFF------------------------------------------
>Other_PLK_SAK_PLK4/1-254
-------------FKVG--------NLLGK------------GS--------FA----GVYRAESI------
-------HTG---------------LEVAIKMID--------------KKAMY----------KAGM-----
----------------------------------------VQRVQNEVKIHCQLK----------H-PS---
-------ILE------LYNYFE--------------------------------------------------
------------------------------------------------------------D-----------
------------------------------------------------------------------------
---------------------------SNYV-YLVLEMCHNG-------------------EMNRYLKN---
-RV---------------------------------------------------------------------
---------------------------KPFS--ENEARHFMHQIITGMLYLHSHG-----------ILHRDL
TLSNLLLTRNM-------------------------------------------------------------
------------------------------------------------------------------------
------------------------------------------------------------------------
------------------------------------------------------------------------
----------------------------NIKIA----------------------DFGLATQ-------LKM
PH------------------------------------------------------E----KHYTLCGTPNY
IS-PEIATR------SA--------------------HGLESDVWSLGCMFYTLLI---------------G
RPPFDTDT----------------------------------------------VKNTLNKVVLAD------
----------------------------------------------YEMP----------------------
---------------------------SFLS-----------------------IEAKDLIHQLLRR---NP
ADRLS-------LSSVLDHPFM------------------------------------------
>CAMK_DAPK_DAPK_DAPK1/1-263
-------------YDTG--------EELGS------------GQ--------FA----VVKKCREK------
-------STG---------------LQYAAKFIK--------------KRRTK----------SSRR-----
-------------------------------------GVSREDIEREVSILKEIQ----------H-PN---
-------VIT------LHEVYE--------------------------------------------------
------------------------------------------------------------N-----------
------------------------------------------------------------------------
---------------------------KTDV-ILILELVAGG-------------------ELFDFLAE---
-K----------------------------------------------------------------------
---------------------------ESLT--EEEATEFLKQILNGVYYLHSLQ-----------IAHFDL
KPENIMLLDRNVPK----------------------------------------------------------
------------------------------------------------------------------------
------------------------------------------------------------------------
------------------------------------------------------------------------
---------------------------PRIKII----------------------DFGLAHK-------IDF
GNEF-----------------------------------------------------------KNIFGTPEF
VA-PEIVNY------EP--------------------LGLEADMWSIGVITYILLS---------------G
ASPFLGDT----------------------------------------------KQETLANVSAVN------
----------------------------------------------YEFEDEY-------------------
--------------------------FSNTS-----------------------ALAKDFIRRLLVK---DP
KKRMT-------IQDSLQHPWI------------------------------------------
>CAMK_DAPK_DAPK_DAPK3/1-263
-------------YEMG--------EELGS------------GQ--------FA----IVRKCRQK------
-------GTG---------------KEYAAKFIK--------------KRRLS----------SSRR-----
-------------------------------------GVSREEIEREVNILREIR----------H-PN---
-------IIT------LHDIFE--------------------------------------------------
------------------------------------------------------------N-----------
------------------------------------------------------------------------
---------------------------KTDV-VLILELVSGG-------------------ELFDFLAE---
-K----------------------------------------------------------------------
---------------------------ESLT--EDEATQFLKQILDGVHYLHSKR-----------IAHFDL
KPENIMLLDKNVPN----------------------------------------------------------
------------------------------------------------------------------------
------------------------------------------------------------------------
------------------------------------------------------------------------
---------------------------PRIKLI----------------------DFGIAHK-------IEA
GNEF-----------------------------------------------------------KNIFGTPEF
VA-PEIVNY------EP--------------------LGLEADMWSIGVITYILLS---------------G
ASPFLGET----------------------------------------------KQETLTNISAVN------
----------------------------------------------YDFDEEY-------------------
--------------------------FSNTS-----------------------ELAKDFIRRLLVK---DP
KRRMT-------IAQSLEHSWI------------------------------------------
>CAMK_DAPK_DAPK_DAPK2/1-263
-------------YDIG--------EELGS------------GQ--------FA----IVKKCREK------
-------STG---------------LEYAAKFIK--------------KRQSR----------ASRR-----
-------------------------------------GVSREEIEREVSILRQVL----------H-HN---
-------VIT------LHDVYE--------------------------------------------------
------------------------------------------------------------N-----------
------------------------------------------------------------------------
---------------------------RTDV-VLILELVSGG-------------------ELFDFLAQ---
-K----------------------------------------------------------------------
---------------------------ESLS--EEEATSFIKQILDGVNYLHTKK-----------IAHFDL
KPENIMLLDKNIPI----------------------------------------------------------
------------------------------------------------------------------------
------------------------------------------------------------------------
------------------------------------------------------------------------
---------------------------PHIKLI----------------------DFGLAHE-------IED
GVEF-----------------------------------------------------------KNIFGTPEF
VA-PEIVNY------EP--------------------LGLEADMWSIGVITYILLS---------------G
ASPFLGDT----------------------------------------------KQETLANITAVS------
----------------------------------------------YDFDEEF-------------------
--------------------------FSQTS-----------------------ELAKDFIRKLLVK---ET
RKRLT-------IQEALRHPWI------------------------------------------
>CAMK_DAPK_DRAK_DRAK1/1-261
-------------LCPG--------RELGR------------GK--------FA----VVRKCIKK------
-------DSG---------------KEFAAKFMR--------------KRRKG----------QD-------
---------------------------------------CRMEIIHEIAVLELAQD---------N-PW---
-------VIN------LHEVYE--------------------------------------------------
------------------------------------------------------------T-----------
------------------------------------------------------------------------
---------------------------ASEM-ILVLEYAAGG-------------------EIFDQCVA---
-DRE--------------------------------------------------------------------
---------------------------EAFK--EKDVQRLMRQILEGVHFLHTRD-----------VVHLDL
KPQNILLTSE-SPL----------------------------------------------------------
------------------------------------------------------------------------
------------------------------------------------------------------------
------------------------------------------------------------------------
---------------------------GDIKIV----------------------DFGLSRI-------LKN
SEEL-----------------------------------------------------------REIMGTPEY
VA-PEILSY------DP--------------------ISMATDMWSIGVLTYVMLT---------------G
ISPFLGND----------------------------------------------KQETFLNISQMN------
----------------------------------------------LSYSEEE-------------------
--------------------------FDVLS-----------------------ESAVDFIRTLLVK---KP
EDRAT-------AEECLKHPWL------------------------------------------
>CAMK_DAPK_DRAK_DRAK2/1-261
-------------ILTS--------KELGR------------GK--------FA----VVRQCISK------
-------STG---------------QEYAAKFLK--------------KRRRG----------QD-------
---------------------------------------CRAEILHEIAVLELAKS---------C-PR---
-------VIN------LHEVYE--------------------------------------------------
------------------------------------------------------------N-----------
------------------------------------------------------------------------
---------------------------TSEI-ILILEYAAGG-------------------EIFSLCLP---
-ELA--------------------------------------------------------------------
---------------------------EMVS--ENDVIRLIKQILEGVYYLHQNN-----------IVHLDL
KPQNILLSSI-YPL----------------------------------------------------------
------------------------------------------------------------------------
------------------------------------------------------------------------
------------------------------------------------------------------------
---------------------------GDIKIV----------------------DFGMSRK-------IGH
ACEL-----------------------------------------------------------REIMGTPEY
LA-PEILNY------DP--------------------ITTATDMWNIGIIAYMLLT---------------H
TSPFVGED----------------------------------------------NQETYLNISQVN------
----------------------------------------------VDYSEET-------------------
--------------------------FSSVS-----------------------QLATDFIQSLLVK---NP
EKRPT-------AEICLSHSWL------------------------------------------
>CAMK_MLCK__caMLCK/1-256
-------------VCQH--------EVLGG------------GR--------FG----QVHRCTEK------
-------STG---------------LPLAAKIIK--------------VKSAK----------DR-------
-----------------------------------------EDVKNEINIMNQLS----------H-VN---
-------LIQ------LYDAFE--------------------------------------------------
------------------------------------------------------------S-----------
------------------------------------------------------------------------
---------------------------KHSC-TLVMEYVDGG-------------------ELFDRITD---
-EK---------------------------------------------------------------------
---------------------------YHLT--ELDVVLFTRQICEGVHYLHQHY-----------ILHLDL
KPENILCVNQ--TG----------------------------------------------------------
------------------------------------------------------------------------
------------------------------------------------------------------------
------------------------------------------------------------------------
---------------------------HQIKII----------------------DFGLARR-------YKP
REKL-----------------------------------------------------------KVNFGTPEF
LA-PEVVNY------EF--------------------VSFPTDMWSVGVITYMLLS---------------G
LSPFLGET----------------------------------------------DAETMNFIVNCS------
---------------------------------W-------------DFDADT-------------------
--------------------------FEGLS-----------------------EEAKDFVSRLLVK---EK
SCRMS-------ATQCLKHEWL------------------------------------------
>CAMK_MLCK__SgK085/1-256
-------------VSKT--------EILGG------------GR--------FG----QVHKCEET------
-------ATG---------------LKLAAKIIK--------------TRGMK----------DK-------
-----------------------------------------EEVKNEISVMNQLD----------H-AN---
-------LIQ------LYDAFE--------------------------------------------------
------------------------------------------------------------S-----------
------------------------------------------------------------------------
---------------------------KNDI-VLVMEYVDGG-------------------ELFDRIID---
-ES---------------------------------------------------------------------
---------------------------YNLT--ELDTILFMKQICEGIRHMHQMY-----------ILHLDL
KPENILCVNR--DA----------------------------------------------------------
------------------------------------------------------------------------
------------------------------------------------------------------------
------------------------------------------------------------------------
---------------------------KQIKII----------------------DFGLARR-------YKP
REKL-----------------------------------------------------------KVNFGTPEF
LA-PEVVNY------DF--------------------VSFPTDMWSVGVIAYMLLS---------------G
LSPFLGDN----------------------------------------------DAETLNNILACR------
---------------------------------W-------------DLEDEE-------------------
--------------------------FQDIS-----------------------EEAKEFISKLLIK---EK
SWRIS-------ASEALKHPWL------------------------------------------
>CAMK_MLCK__skMLCK/1-256
-------------MNSK--------EALGG------------GK--------FG----AVCTCMEK------
-------ATG---------------LKLAAKVIK--------------KQTPK----------DK-------
-----------------------------------------EMVLLEIEVMNQLN----------H-RN---
-------LIQ------LYAAIE--------------------------------------------------
------------------------------------------------------------T-----------
------------------------------------------------------------------------
---------------------------PHEI-VLFMEYIEGG-------------------ELFERIVD---
-ED---------------------------------------------------------------------
---------------------------YHLT--EVDTMVFVRQICDGILFMHKMR-----------VLHLDL
KPENILCVNT--TG----------------------------------------------------------
------------------------------------------------------------------------
------------------------------------------------------------------------
------------------------------------------------------------------------
---------------------------HLVKII----------------------DFGLARR-------YNP
NEKL-----------------------------------------------------------KVNFGTPEF
LS-PEVVNY------DQ--------------------ISDKTDMWSMGVITYMLLS---------------G
LSPFLGDD----------------------------------------------DTETLNNVLSGN------
---------------------------------W-------------YFDEET-------------------
--------------------------FEAVS-----------------------DEAKDFVSNLIVK---DQ
RARMN-------AAQCLAHPWL------------------------------------------
>CAMK_MLCK__smMLCK/1-256
-------------YDIE--------ERLGS------------GK--------FG----QVFRLVEK------
-------KTR---------------KVWAGKFFK--------------AYSAK----------EK-------
-----------------------------------------ENIRQEISIMNCLH----------H-PK---
-------LVQ------CVDAFE--------------------------------------------------
------------------------------------------------------------E-----------
------------------------------------------------------------------------
---------------------------KANI-VMVLEIVSGG-------------------ELFERIID---
-ED---------------------------------------------------------------------
---------------------------FELT--ERECIKYMRQISEGVEYIHKQG-----------IVHLDL
KPENIMCVNK--TG----------------------------------------------------------
------------------------------------------------------------------------
------------------------------------------------------------------------
------------------------------------------------------------------------
---------------------------TRIKLI----------------------DFGLARR-------LEN
AGSL-----------------------------------------------------------KVLFGTPEF
VA-PEVINY------EP--------------------IGYATDMWSIGVICYILVS---------------G
LSPFMGDN----------------------------------------------DNETLANVTSAT------
---------------------------------W-------------DFDDEA-------------------
--------------------------FDEIS-----------------------DDAKDFISNLLKK---DM
KNRLD-------CTQCLQHPWL------------------------------------------
>CAMK_MLCK__TTN/1-255
-------------YMIA--------EDLGR------------GE--------FG----IVHRCVET------
-------SSK---------------KTYMAKFVK--------------VKGTD----------QV-------
------------------------------------------LVKKEISILNIAR----------H-RN---
-------ILH------LHESFE--------------------------------------------------
------------------------------------------------------------S-----------
------------------------------------------------------------------------
---------------------------MEEL-VMIFEFISGL-------------------DIFERINT---
-S-A--------------------------------------------------------------------
---------------------------FELN--EREIVSYVHQVCEALQFLHSHN-----------IGHFDI
RPENIIYQTR--RS----------------------------------------------------------
------------------------------------------------------------------------
------------------------------------------------------------------------
------------------------------------------------------------------------
---------------------------STIKII----------------------EFGQARQ-------LKP
GDNF-----------------------------------------------------------RLLFTAPEY
YA-PEVHQH------DV--------------------VSTATDMWSLGTLVYVLLS---------------G
INPFLAET----------------------------------------------NQQIIENIMNAE------
---------------------------------Y-------------TFDEEA-------------------
--------------------------FKEIS-----------------------IEAMDFVDRLLVK---ER
KSRMT-------ASEALQHPWL------------------------------------------
>CAMK_Trio__Trio/1-255
-------------YSEV--------AELGR------------GR--------FS----VVKKCDQK------
-------GTK---------------RAVATKFVN--------------KKLMK----------RD-------
------------------------------------------QVTHELGILQSLQ----------H-PL---
-------LVG------LLDTFE--------------------------------------------------
------------------------------------------------------------T-----------
------------------------------------------------------------------------
---------------------------PTSY-ILVLEMADQG-------------------RLLDCVVR---
-WG---------------------------------------------------------------------
----------------------------SLT--EGKIRAHLGEVLEAVRYLHNCR-----------IAHLDL
KPENILVDESLA-K----------------------------------------------------------
------------------------------------------------------------------------
------------------------------------------------------------------------
------------------------------------------------------------------------
---------------------------PTIKLA----------------------DFGDAVQ-------LNT
TYYI-----------------------------------------------------------HQLLGNPEF
AA-PEIILG------NP--------------------VSLTSDTWSVGVLTYVLLS---------------G
VSPFLDDS----------------------------------------------VEETCLNICRLD------
---------------------------------F-------------SFPDDY-------------------
--------------------------FKGVS-----------------------QKAKEFVCFLLQE---DP
AKRPS-------AALALQEQWL------------------------------------------
>CAMK_Trio__Trad/1-255
-------------YTEL--------NEIGR------------GR--------FS----IVKKCIHK------
-------ATR---------------KDVAVKFVS--------------KKMKK----------KE-------
------------------------------------------QAAHEAALLQHLQ----------H-PQ---
-------YIT------LHDTYE--------------------------------------------------
------------------------------------------------------------S-----------
------------------------------------------------------------------------
---------------------------PTSY-ILILELMDDG-------------------RLLDYLMN---
-HD---------------------------------------------------------------------
----------------------------ELM--EEKVAFYIRDIMEALQYLHNCR-----------VAHLDI
KPENLLIDLRIP-V----------------------------------------------------------
------------------------------------------------------------------------
------------------------------------------------------------------------
------------------------------------------------------------------------
---------------------------PRVKLI----------------------DLEDAVQ-------ISG
HFHI-----------------------------------------------------------HHLLGNPEF
AA-PEVIQG------IP--------------------VSLGTDIWSIGVLTYVMLS---------------G
VSPFLDES----------------------------------------------KEETCINVCRVD------
---------------------------------F-------------SFPHEY-------------------
--------------------------FCGVS-----------------------NAARDFINVILQE---DF
RRRPT-------AATCLQHPWL------------------------------------------
>CAMK_Trio__SPEG/1-254
-------------YDIH--------QEIGR------------GA--------FS----YLRRIVER------
-------SSG---------------LEFAAKFIP--------------SQAKP----------KA-------
------------------------------------------SARREARLLARLQ----------H-DC---
-------VLY------FHEAFE--------------------------------------------------
------------------------------------------------------------R-----------
------------------------------------------------------------------------
---------------------------RRGL-VIVTELCT-E-------------------ELLERIAR---
-KP---------------------------------------------------------------------
----------------------------TVC--ESEIRAYMRQVLEGIHYLHQSH-----------VLHLDV
KPENLLVWDGAAGE----------------------------------------------------------
------------------------------------------------------------------------
------------------------------------------------------------------------
------------------------------------------------------------------------
---------------------------QQVRIC----------------------DFGNAQE-------LTP
GEPQ-----------------------------------------------------------YCQYGTPEF
VA-PEIVNQ------SP--------------------VSGVTDIWPVGVVAFLCLT---------------G
ISPFVGEN----------------------------------------------DRTTLMNIRNYN------
---------------------------------V-------------AFEETT-------------------
--------------------------FLSLS-----------------------REARGFLIKVLVQ---D-
RLRPT-------AEETLEHPWF------------------------------------------
>CAMK_Trio__Obscn/1-254
-------------YEVK--------EEIGR------------GV--------FG----FVKRVQHK------
-------GNK---------------ILCAAKFIP--------------LRSRT----------RA-------
------------------------------------------QAYRERDILAALS----------H-PL---
-------VTG------LLDQFE--------------------------------------------------
------------------------------------------------------------T-----------
------------------------------------------------------------------------
---------------------------RKTL-ILILELCSSE-------------------ELLDRLYR---
-KG---------------------------------------------------------------------
----------------------------VVT--EAEVKVYIQQLVEGLHYLHSHG-----------VLHLDI
KPSNILMVHPAR------------------------------------------------------------
------------------------------------------------------------------------
------------------------------------------------------------------------
------------------------------------------------------------------------
---------------------------EDIKIC----------------------DFGFAQN-------ITP
AELQ-----------------------------------------------------------FSQYGSPEF
VS-PEIIQQ------NP--------------------VSEASDIWAMGVISYLSLT---------------C
SSPFAGES----------------------------------------------DRATLLNVLEGR------
---------------------------------V-------------SWSSPM-------------------
--------------------------AAHLS-----------------------EDAKDFIKATLQR---AP
QARPS-------AAQCLSHPWF------------------------------------------
>CAMK_Trio__SPEG:Domain2/1-253
-------------YTFL--------EEKAR------------GR--------FG----VVRACREN------
-------ATG---------------RTFVAKIVP--------------YAAEG----------KR-------
------------------------------------------RVLQEYEVLRTLH----------H-ER---
-------IMS------LHEAYI--------------------------------------------------
------------------------------------------------------------T-----------
------------------------------------------------------------------------
---------------------------PRYL-VLIAESCGNR-------------------ELLCGLSD---
-R----------------------------------------------------------------------
---------------------------FRYS--EDDVATYMVQLLQGLDYLHGHH-----------VLHLDI
KPDNLLLAPD--------------------------------------------------------------
------------------------------------------------------------------------
------------------------------------------------------------------------
------------------------------------------------------------------------
---------------------------NALKIV----------------------DFGSAQP-------YNP
QALRP---------------------------------------------------------LGHRTGTLEF
MA-PEMVKG------EP--------------------IGSATDIWGAGVLTYIMLS---------------G
RSPFYEPD----------------------------------------------PQETEARIVGGR------
---------------------------------F-------------DAFQ-L-------------------
--------------------------YPNTS-----------------------QSATLFLRKVLSV---HP
WSRPS-------LQDCLAHPWL------------------------------------------
>CAMK_Trio__Obscn:Domain2/1-253
-------------FAFQ--------TQIQR------------GR--------FS----VVRQCWEK------
-------ASG---------------RALAAKIIP--------------YHPKD----------KT-------
------------------------------------------AVLREYEALKGLR----------H-PH---
-------LAQ------LHAAYL--------------------------------------------------
------------------------------------------------------------S-----------
------------------------------------------------------------------------
---------------------------PRHL-VLILELCSGP-------------------ELLPCLAE---
-R----------------------------------------------------------------------
---------------------------ASYS--ESEVKDYLWQMLSATQYLHNQH-----------ILHLDL
RSENMIITEY--------------------------------------------------------------
------------------------------------------------------------------------
------------------------------------------------------------------------
------------------------------------------------------------------------
---------------------------NLLKVV----------------------DLGNAQS-------LSQ
EKVLP---------------------------------------------------------SDKFKDYLET
MA-PELLEG------QG--------------------AVPQTDIWAIGVTAFIMLS---------------A
EYPVSSEG----------------------------------------------ARDLQRGLRKGL------
---------------------------------V-------------RLSR-C-------------------
--------------------------YAGLS-----------------------GGAVAFLRSTLCA---QP
WGRPC-------ASSCLQCPWL------------------------------------------
>CMGC_CDK_CDK2_CDK3/1-283
-------------FQKVE--------KIGE------------GT--------YG----VVYKAKNR------
-------ETG---------------QLVALKKIR--------------LDLEM----------EG-------
---------------------------------------VPSTAIREISLLKELK----------H-PN---
-------IVR------LLDVVH--------------------------------------------------
------------------------------------------------------------N-----------
------------------------------------------------------------------------
---------------------------ERKL-YLVFEFLSQD--------------------LKKYMDS---
-TP---------------------------------------------------------------------
--------------------------GSELP--LHLIKSYLFQLLQGVSFCHSHR-----------VIHRDL
KPQNLLIN----------------------------------------------------------------
------------------------------------------------------------------------
------------------------------------------------------------------------
------------------------------------------------------------------------
-------------------------ELGAIKLA----------------------DFGLARA-------FG-
----------------------------------------------------VP-LRT----YTHEVVTLWY
RA-PEILLGS-----KF--------------------YTTAVDIWSIGCIFAEMVT----------------
RKALFPGDSE--------------------------------------------IDQLFRIFRML-------
------GTP-----------SEDTWPGVTQLPDY----------KGS-FPKWTRK-----------------
-------------------------GLEEIVPNLE-------------------PEGRDLLMQLLQY---DP
SQRIT-------AKTALAHPYF------------------------------------------
>CMGC_CDK_CDK2_CDK2/1-283
-------------FQKVE--------KIGE------------GT--------YG----VVYKARNK------
-------LTG---------------EVVALKKIR--------------LDTET----------EG-------
---------------------------------------VPSTAIREISLLKELN----------H-PN---
-------IVK------LLDVIH--------------------------------------------------
------------------------------------------------------------T-----------
------------------------------------------------------------------------
---------------------------ENKL-YLVFEFLHQD--------------------LKKFMDA---
-SA---------------------------------------------------------------------
--------------------------LTGIP--LPLIKSYLFQLLQGLAFCHSHR-----------VLHRDL
KPQNLLIN----------------------------------------------------------------
------------------------------------------------------------------------
------------------------------------------------------------------------
------------------------------------------------------------------------
-------------------------TEGAIKLA----------------------DFGLARA-------FG-
----------------------------------------------------VP-VRT----YTHEVVTLWY
RA-PEILLGC-----KY--------------------YSTAVDIWSLGCIFAEMHLVGTQHHARCCGEHRRN
GRQSLCPLCSYLEVAASQGWGMTAVSTPYPVTRRALFPGDSE------------IDQLFRIFRTL-------
------GTP-----------DEVVWPGVTSMPDY----------KPS-FPKWARQ-----------------
-------------------------DFSKVVPPLD-------------------EDGRSLLSQMLHY---DP
NKRIS-------AKAALAHPFF------------------------------------------
>CMGC_CDK_CDC2_CDC2/1-284
-------------YTKIE--------KIGE------------GT--------YG----VVYKGRHK------
-------TTG---------------QVVAMKKIR--------------LESEE----------EG-------
---------------------------------------VPSTAIREISLLKELR----------H-PN---
-------IVS------LQDVLM--------------------------------------------------
------------------------------------------------------------Q-----------
------------------------------------------------------------------------
---------------------------DSRL-YLIFEFLSMD--------------------LKKYLDS---
-IPP--------------------------------------------------------------------
--------------------------GQYMD--SSLVKSYLYQILQGIVFCHSRR-----------VLHRDL
KPQNLLID----------------------------------------------------------------
------------------------------------------------------------------------
------------------------------------------------------------------------
------------------------------------------------------------------------
-------------------------DKGTIKLA----------------------DFGLARA-------FG-
----------------------------------------------------IP-IRV----YTHEVVTLWY
RS-PEVLLGS-----AR--------------------YSTPVDIWSIGTIFAELAT----------------
KKPLFHGDSE--------------------------------------------IDQLFRIFRAL-------
------GTP-----------NNEVWPEVESLQDY----------KNT-FPKWKPG-----------------
-------------------------SLASHVKNLD-------------------ENGLDLLSKMLIY---DP
AKRIS-------GKMALNHPYF------------------------------------------
>CMGC_CDK_CDK5_CDK5/1-283
-------------YEKLE--------KIGE------------GT--------YG----TVFKAKNR------
-------ETH---------------EIVALKRVR--------------LDDDD----------EG-------
---------------------------------------VPSSALREICLLKELK----------H-KN---
-------IVR------LHDVLH--------------------------------------------------
------------------------------------------------------------S-----------
------------------------------------------------------------------------
---------------------------DKKL-TLVFEFCDQD--------------------LKKYFDS---
-CN---------------------------------------------------------------------
---------------------------GDLD--PEIVKSFLFQLLKGLGFCHSRN-----------VLHRDL
KPQNLLIN----------------------------------------------------------------
------------------------------------------------------------------------
------------------------------------------------------------------------
------------------------------------------------------------------------
-------------------------RNGELKLA----------------------DFGLARA-------FG-
----------------------------------------------------IP-VRC----YSAEVVTLWY
RP-PDVLFGA-----KL--------------------YSTSIDMWSAGCIFAELAN---------------A
GRPLFPGNDV--------------------------------------------DDQLKRIFRLL-------
------GTP-----------TEEQWPSMTKLPDY----------KP--YPMYPAT--T--------------
-------------------------SLVNVVPKLN-------------------ATGRDLLQNLLKC---NP
VQRIS-------AEEALQHPYF------------------------------------------
>CMGC_CDK_PCTAIRE_PCTAIRE1/1-282
-------------YIKLD--------KLGE------------GT--------YA----TVYKGKSK------
-------LTD---------------NLVALKEIR--------------LEHE-----------EG-------
---------------------------------------APCTAIREVSLLKDLK----------H-AN---
-------IVT------LHDIIH--------------------------------------------------
------------------------------------------------------------T-----------
------------------------------------------------------------------------
---------------------------EKSL-TLVFEYLDKD--------------------LKQYLDD---
-CG---------------------------------------------------------------------
---------------------------NIIN--MHNVKLFLFQLLRGLAYCHRQK-----------VLHRDL
KPQNLLIN----------------------------------------------------------------
------------------------------------------------------------------------
------------------------------------------------------------------------
------------------------------------------------------------------------
-------------------------ERGELKLA----------------------DFGLARA-------KS-
----------------------------------------------------IP-TKT----YSNEVVTLWY
RP-PDILLGS-----TD--------------------YSTQIDMWGVGCIFYEMAT----------------
GRPLFPGSTV--------------------------------------------EEQLHFIFRIL-------
------GTP-----------TEETWPGILSNEEF----------KTYNYPKYRAE-----------------
-------------------------ALLSHAPRLD-------------------SDGADLLTKLLQF---EG
RNRIS-------AEDAMKHPFF------------------------------------------
>CMGC_CDK_PCTAIRE_PCTAIRE2/1-282
-------------YIKLE--------KLGE------------GT--------YA----TVYKGRSK------
-------LTE---------------NLVALKEIR--------------LEHE-----------EG-------
---------------------------------------APCTAIREVSLLKDLK----------H-AN---
-------IVT------LHDIVH--------------------------------------------------
------------------------------------------------------------T-----------
------------------------------------------------------------------------
---------------------------DKSL-TLVFEYLDKD--------------------LKQYMDD---
-CG---------------------------------------------------------------------
---------------------------NIMS--MHNVKLFLYQILRGLAYCHRRK-----------VLHRDL
KPQNLLIN----------------------------------------------------------------
------------------------------------------------------------------------
------------------------------------------------------------------------
------------------------------------------------------------------------
-------------------------EKGELKLA----------------------DFGLARA-------KS-
----------------------------------------------------VP-TKT----YSNEVVTLWY
RP-PDVLLGS-----SE--------------------YSTQIDMWGVGCIFFEMAS----------------
GRPLFPGSTV--------------------------------------------EDELHLIFRLL-------
------GTP-----------SQETWPGISSNEEF----------KNYNFPKYKPQ-----------------
-------------------------PLINHAPRLD-------------------SEGIELITKFLQY---ES
KKRVS-------AEEAMKHVYF------------------------------------------
>CMGC_CDK_PCTAIRE_PCTAIRE3/1-282
-------------YVKLD--------KLGE------------GT--------YA----TVFKGRSK------
-------LTE---------------NLVALKEIR--------------LEHE-----------EG-------
---------------------------------------APCTAIREVSLLKNLK----------H-AN---
-------IVT------LHDLIH--------------------------------------------------
------------------------------------------------------------T-----------
------------------------------------------------------------------------
---------------------------DRSL-TLVFEYLDSD--------------------LKQYLDH---
-CG---------------------------------------------------------------------
---------------------------NLMS--MHNVKIFMFQLLRGLAYCHHRK-----------ILHRDL
KPQNLLIN----------------------------------------------------------------
------------------------------------------------------------------------
------------------------------------------------------------------------
------------------------------------------------------------------------
-------------------------ERGELKLA----------------------DFGLARA-------KS-
----------------------------------------------------VP-TKT----YSNEVVTLWY
RP-PDVLLGS-----TE--------------------YSTPIDMWGVGCIHYEMAT----------------
GRPLFPGSTV--------------------------------------------KEELHLIFRLL-------
------GTP-----------TEETWPGVTAFSEF----------RTYSFPCYLPQ-----------------
-------------------------PLINHAPRLD-------------------TDGIHLLSSLLLY---ES
KSRMS-------AEAALSHSYF------------------------------------------
>CMGC_CDK_PFTAIRE_PFTAIRE1/1-285
-------------YEKLE--------KLGE------------GS--------YA----TVYKGKSK------
-------VNG---------------KLVALKVIR--------------LQEE-----------EG-------
---------------------------------------TPFTAIREASLLKGLK----------H-AN---
-------IVL------LHDIIH--------------------------------------------------
------------------------------------------------------------T-----------
------------------------------------------------------------------------
---------------------------KETL-TLVFEYVHTD--------------------LCQYMDK---
-HP---------------------------------------------------------------------
---------------------------GGLH--PDNVKLFLFQLLRGLSYIHQRY-----------ILHRDL
KPQNLLIS----------------------------------------------------------------
------------------------------------------------------------------------
------------------------------------------------------------------------
------------------------------------------------------------------------
-------------------------DTGELKLA----------------------DFGLARA-------KS-
----------------------------------------------------VP-SHT----YSNEVVTLWY
RP-PDVLLGS-----TE--------------------YSTCLDMWGVGCIFVEMIQ----------------
GVAAFPGMKDI-------------------------------------------QDQLERIFLVL-------
------GTP-----------NEDTWPGVHSLPHF----------KPERFTLYSSK-----------------
-------------------------NLRQAWNKLSYV-----------------NHAEDLASKLLQC---SP
KNRLS-------AQAALSHEYF------------------------------------------
>CMGC_CDK_PFTAIRE_PFTAIRE2/1-285
-------------YLNLE--------KLGE------------GS--------YA----TVYKGISR------
-------ING---------------QLVALKVIS--------------MNAE-----------EG-------
---------------------------------------VPFTAIREASLLKGLK----------H-AN---
-------IVL------LHDIIH--------------------------------------------------
------------------------------------------------------------T-----------
------------------------------------------------------------------------
---------------------------KETL-TFVFEYMHTD--------------------LAQYMSQ---
-HP---------------------------------------------------------------------
---------------------------GGLH--PHNVRLFMFQLLRGLAYIHHQH-----------VLHRDL
KPQNLLIS----------------------------------------------------------------
------------------------------------------------------------------------
------------------------------------------------------------------------
------------------------------------------------------------------------
-------------------------HLGELKLA----------------------DFGLARA-------KS-
----------------------------------------------------IP-SQT----YSSEVVTLWY
RP-PDALLGA-----TE--------------------YSSELDIWGAGCIFIEMFQ----------------
GQPLFPGVSNI-------------------------------------------LEQLEKIWEVL-------
------GVP-----------TEDTWPGVSKLPNY----------NPEWFPLPTPR-----------------
-------------------------SLHVVWNRLGRV-----------------PEAEDLASQMLKG---FP
RDRVS-------AQEALVHDYF------------------------------------------
>CMGC_CDK_CDK4_CDK4/1-290
-------------YEPVA--------EIGV------------GA--------YG----TVYKARDP------
-------HSG---------------HFVALKSVR--------------VPNGG----------GGGGG----
---------------------------------------LPISTVREVALLRRLEAF-------EH-PN---
-------VVR------LMDVCA--------------------------------------------------
------------------------------------------------------------TSR---------
------------------------------------------------------------------------
------------------------TDREIKV-TLVFEHVDQD--------------------LRTYLDK---
-AP---------------------------------------------------------------------
--------------------------PPGLP--AETIKDLMRQFLRGLDFLHANC-----------IVHRDL
KPENILVT----------------------------------------------------------------
------------------------------------------------------------------------
------------------------------------------------------------------------
------------------------------------------------------------------------
-------------------------SGGTVKLA----------------------DFGLARI-------YS-
----------------------------------------------------Y--QMA----LTPVVVTLWY
RA-PEVLLQS-----T---------------------YATPVDMWSVGCIFAEMFR----------------
RKPLFCGNSE--------------------------------------------ADQLGKIFDLI-------
------GLP-----------PEDDWPRDVSLP------------RGA-FPPRGPR-----------------
-------------------------PVQSVVPEME-------------------ESGAQLLLEMLTF---NP
HKRIS-------AFRALQHSYL------------------------------------------
>CMGC_CDK_CDK4_CDK6/1-288
-------------YECVA--------EIGE------------GA--------YG----KVFKARDL------
-------KNGG--------------RFVALKRVR--------------VQTGE----------EG-------
---------------------------------------MPLSTIREVAVLRHLETF-------EH-PN---
-------VVR------LFDVCT--------------------------------------------------
------------------------------------------------------------VSR---------
------------------------------------------------------------------------
------------------------TDRETKL-TLVFEHVDQD--------------------LTTYLDK---
-VP---------------------------------------------------------------------
--------------------------EPGVP--TETIKDMMFQLLRGLDFLHSHR-----------VVHRDL
KPQNILVT----------------------------------------------------------------
------------------------------------------------------------------------
------------------------------------------------------------------------
------------------------------------------------------------------------
-------------------------SSGQIKLA----------------------DFGLARI-------YS-
----------------------------------------------------F--QMA----LTSVVVTLWY
RA-PEVLLQS-----S---------------------YATPVDLWSVGCIFAEMFR----------------
RKPLFRGSSD--------------------------------------------VDQLGKILDVI-------
------GLP-----------GEEDWPRDVALP------------RQA-FHSKSAQ-----------------
-------------------------PIEKFVTDID-------------------ELGKDLLLKCLTF---NP
AKRIS-------AYSALSHPYF------------------------------------------
>CMGC_CDK_CDK10_CDK10/1-285
-------------FEKLN--------RIGE------------GT--------YG----IVYRARDT------
-------QTD---------------EIVALKKVR--------------MDKEK----------DG-------
---------------------------------------IPISSLREITLLLRLR----------H-PN---
-------IVE------LKEVVV--------------------------------------------------
------------------------------------------------------------G-----------
------------------------------------------------------------------------
-------------------------NHLESI-FLVMGYCEQD--------------------LASLLEN---
-MP---------------------------------------------------------------------
---------------------------TPFS--EAQVKCIVLQVLRGLQYLHRNF-----------IIHRDL
KVSNLLMT----------------------------------------------------------------
------------------------------------------------------------------------
------------------------------------------------------------------------
------------------------------------------------------------------------
-------------------------DKGCVKTA----------------------DFGLARA-------YG-
----------------------------------------------------VP-VKP----MTPKVVTLWY
RA-PELLLGT-----TT--------------------QTTSIDMWAVGCILAELLA----------------
HRPLLPGTSE--------------------------------------------IHQIDLIVQLL-------
------GTP-----------SENIWPGFSKLPLV----------GQYSLRKQPYN--N--------------
-------------------------LKHKF-PWLS-------------------EAGLRLLHFLFMY---DP
KKRAT-------AGDCLESSYF------------------------------------------
>CMGC_CDK_CDK11_CDK11b/1-286
-------------FQCLN--------RIEE------------GT--------YG----VVYRAKDK------
-------KTD---------------EIVALKRLK--------------MEKEK----------EG-------
---------------------------------------FPITSLREINTILKAQ----------H-PN---
-------IVT------VREIVV--------------------------------------------------
------------------------------------------------------------G-----------
------------------------------------------------------------------------
-------------------------SNMDKI-YIVMNYVEHD--------------------LKSLMET---
-MK---------------------------------------------------------------------
---------------------------QPFL--PGEVKTLMIQLLRGVKHLHDNW-----------ILHRDL
KTSNLLLS----------------------------------------------------------------
------------------------------------------------------------------------
------------------------------------------------------------------------
------------------------------------------------------------------------
-------------------------HAGILKVG----------------------DFGLARE-------YG-
----------------------------------------------------SP-LKA----YTPVVVTQWY
RA-PELLLGA-----KE--------------------YSTAVDMWSVGCIFGELLT----------------
QKPLFPGNSE--------------------------------------------IDQINKVFKEL-------
------GTP-----------SEKIWPGYSELPVV----------KKMTFSEHPYN--N--------------
-------------------------LRKRFGALLS-------------------DQGFDLMNKFLTY---FP
GRRIS-------AEDGLKHEYF------------------------------------------
>CMGC_CDK_CDK11_CDK11a/1-286
-------------FQCLN--------RIEE------------GT--------YG----VVYRAKDK------
-------KTD---------------EIVALKRLK--------------MEKEK----------EG-------
---------------------------------------FPITSLREINTILKAQ----------H-PN---
-------IVT------VREIVV--------------------------------------------------
------------------------------------------------------------G-----------
------------------------------------------------------------------------
-------------------------SNMDKI-YIVMNYVEHD--------------------LKSLMET---
-MK---------------------------------------------------------------------
---------------------------QPFL--PGEVKTLMIQLLRGVKHLHDNW-----------ILHRDL
KTSNLLLS----------------------------------------------------------------
------------------------------------------------------------------------
------------------------------------------------------------------------
------------------------------------------------------------------------
-------------------------HAGILKVG----------------------DFGLARE-------YG-
----------------------------------------------------SP-LKA----YTPVVVTLWY
RA-PELLLGA-----KE--------------------YSTAVDMWSVGCIFGELLT----------------
QKPLFPGKSE--------------------------------------------IDQINKVFKDL-------
------GTP-----------SEKIWPGYSELPAV----------KKMTFSEHPYN--N--------------
-------------------------LRKRFGALLS-------------------DQGFDLMNKFLTY---FP
GRRIS-------AEDGLKHEYF------------------------------------------
>CMGC_CDK_CDK7_CDK7/1-284
-------------YEKLD--------FLGE------------GQ--------FA----TVYKARDK------
-------NTN---------------QIVAIKKIK--------------LGHRSEAK-------DG-------
---------------------------------------INRTALREIKLLQELS----------H-PN---
-------IIG------LLDAFG--------------------------------------------------
------------------------------------------------------------H-----------
------------------------------------------------------------------------
---------------------------KSNI-SLVFDFMETD--------------------LEVIIKD---
-NS---------------------------------------------------------------------
---------------------------LVLT--PSHIKAYMLMTLQGLEYLHQHW-----------ILHRDL
KPNNLLLD----------------------------------------------------------------
------------------------------------------------------------------------
------------------------------------------------------------------------
------------------------------------------------------------------------
-------------------------ENGVLKLA----------------------DFGLAKS-------FG-
----------------------------------------------------SP-NRA----YTHQVVTRWY
RA-PELLFGA-----RM--------------------YGVGVDMWAVGCILAELLL----------------
RVPFLPGDSD--------------------------------------------LDQLTRIFETL-------
------GTP-----------TEEQWPDMCSLPDY------------VTFKSFPGI-----------------
-------------------------PLHHIFSAAG-------------------DDLLDLIQGLFLF---NP
CARIT-------ATQALKMKYF------------------------------------------
>CMGC_CDK_CCRK_CCRK/1-285
-------------YCILG--------RIGE------------GA--------HG----IVFKAKHV------
-------ETG---------------EIVALKKVA--------------LRR---LE-------DG-------
---------------------------------------FPNQALREIKALQEMED---------N-QY---
-------VVQ------LKAVFP--------------------------------------------------
------------------------------------------------------------H-----------
------------------------------------------------------------------------
---------------------------GGGF-VLAFEFMLSD--------------------LAEVVRH---
-AQ---------------------------------------------------------------------
---------------------------RPLA--QAQVKSYLQMLLKGVAFCHANN-----------IVHRDL
KPANLLIS----------------------------------------------------------------
------------------------------------------------------------------------
------------------------------------------------------------------------
------------------------------------------------------------------------
-------------------------ASGQLKIA----------------------DFGLARV-------FS-
----------------------------------------------------PDGSRL----YTHQVATRWY
RA-PELLYGA-----RQ--------------------YDQGVDLWSVGCIMGELLN----------------
GSPLFPGKND--------------------------------------------IEQLCYVLRIL-------
------GTP-----------NPQVWPELTELPDY----------NKISFKEQVPM-----------------
-------------------------PLEEVLPDVS-------------------PQALDLLGQFLLY---PP
HQRIA-------ASKALLHQYF------------------------------------------
>CMGC_CDK_CRK7_CHED/1-294
-------------FDIIG--------IIGE------------GT--------YG----QVYKARDK------
-------DTG---------------EMVALKKVR--------------LDNEK----------EG-------
---------------------------------------FPITAIREIKILRQLT----------H-QS---
-------IIN------MKEIVT--------------------------------------------------
------------------------------------------------------------DKED--------
------------------------------------------------------------------------
--------------------ALDFKKDKGAF-YLVFEYMDHD--------------------LMGLLES---
-GL---------------------------------------------------------------------
---------------------------VHFN--ENHIKSFMRQLMEGLDYCHKKN-----------FLHRDI
KCSNILLN----------------------------------------------------------------
------------------------------------------------------------------------
------------------------------------------------------------------------
------------------------------------------------------------------------
-------------------------NRGQIKLA----------------------DFGLARL-------YS-
----------------------------------------------------SEESRP----YTNKVITLWY
RP-PELLLGE-----ER--------------------YTPAIDVWSCGCILGELFT----------------
KKPIFQANQE--------------------------------------------LAQLELISRIC-------
------GSP-----------CPAVWPDVIKLPYF----------NTMKPKKQYRR--K--------------
-------------------------LREEFVFIP--------------------AAALDLFDYMLAL---DP
SKRCT-------AEQALQCEFL------------------------------------------
>CMGC_CDK_CRK7_CRK7/1-294
-------------FDIIG--------IIGE------------GT--------YG----QVYKAKDK------
-------DTG---------------ELVALKKVR--------------LDNEK----------EG-------
---------------------------------------FPITAIREIKILRQLI----------H-RS---
-------VVN------MKEIVT--------------------------------------------------
------------------------------------------------------------DKQD--------
------------------------------------------------------------------------
--------------------ALDFKKDKGAF-YLVFEYMDHD--------------------LMGLLES---
-GL---------------------------------------------------------------------
---------------------------VHFS--EDHIKSFMKQLMEGLEYCHKKN-----------FLHRDI
KCSNILLN----------------------------------------------------------------
------------------------------------------------------------------------
------------------------------------------------------------------------
------------------------------------------------------------------------
-------------------------NSGQIKLA----------------------DFGLARL-------YN-
----------------------------------------------------SEESRP----YTNKVITLWY
RP-PELLLGE-----ER--------------------YTPAIDVWSCGCILGELFT----------------
KKPIFQANLE--------------------------------------------LAQLELISRLC-------
------GSP-----------CPAVWPDVIKLPYF----------NTMKPKKQYRR--R--------------
-------------------------LREEFSFIP--------------------SAALDLLDHMLTL---DP
SKRCT-------AEQTLQSDFL------------------------------------------
>CMGC_CDK_CDK9_CDK9/1-297
-------------YEKLA--------KIGQ------------GT--------FG----EVFKARHR------
-------KTG---------------QKVALKKVL--------------MENEK----------EG-------
---------------------------------------FPITALREIKILQLLK----------H-EN---
-------VVN------LIEICR--------------------------------------------------
------------------------------------------------------------TK----------
------------------------------------------------------------------------
--------------------ASPYNRCKGSI-YLVFDFCEHD--------------------LAGLLSN---
-VL---------------------------------------------------------------------
---------------------------VKFT--LSEIKRVMQMLLNGLYYIHRNK-----------ILHRDM
KAANVLIT----------------------------------------------------------------
------------------------------------------------------------------------
------------------------------------------------------------------------
------------------------------------------------------------------------
-------------------------RDGVLKLA----------------------DFGLARA-------FSL
----------------------------------------------------AKNSQPN--RYTNRVVTLWY
RP-PELLLGE-----RD--------------------YGPPIDLWGAGCIMAEMWT----------------
RSPIMQGNTE--------------------------------------------QHQLALISQLC-------
------GSI-----------TPEVWPNVDNYELY----------EKLELVKGQKR--K--------------
-------------------------VKDRLKAYVRD------------------PYALDLIDKLLVL---DP
AQRID-------SDDALNHDFF------------------------------------------
>CMGC_CDK_CDK8_CDK8/1-316
-------------FEYEG-------CKVGR------------GT--------YG----HVYKAKRK------
-------DGKD-------------DKDYALKQIE--------------G--------------TG-------
---------------------------------------ISMSACREIALLRELK----------H-PN---
-------VIS------LQKVFL--------------------------------------------------
------------------------------------------------------------S-----------
------------------------------------------------------------------------
-------------------------HADRKV-WLLFDYAEHD--------------------LWHIIKF---
-HRASKANK---------------------------------------------------------------
-------------------------KPVQLP--RGMVKSLLYQILDGIHYLHANW-----------VLHRDL
KPANILVMGE--------------------------------------------------------------
------------------------------------------------------------------------
------------------------------------------------------------------------
------------------------------------------------------------------------
-----------------------GPERGRVKIA----------------------DMGFARL-------FN-
----------------------------------------------------SPLKPLA--DLDPVVVTFWY
RA-PELLLGA-----RH--------------------YTKAIDIWAIGCIFAELLT----------------
SEPIFHCRQEDIKT-----------------------------------SNPYHHDQLDRIFNVM-------
------GFP-----------ADKDWEDIKKMPEHSTLMK---DFRRNTYTNCSLI--K--------------
-------------------------YMEKHKVKPD-------------------SKAFHLLQKLLTM---DP
IKRIT-------SEQAMQDPYF------------------------------------------
>CMGC_CDK_CDK8_CDK19/1-316
-------------FEYEG-------CKVGR------------GT--------YG----HVYKARRK------
-------DGKD-------------EKEYALKQIE--------------G--------------TG-------
---------------------------------------ISMSACREIALLRELK----------H-PN---
-------VIA------LQKVFL--------------------------------------------------
------------------------------------------------------------S-----------
------------------------------------------------------------------------
-------------------------HSDRKV-WLLFDYAEHD--------------------LWHIIKF---
-HRASKANK---------------------------------------------------------------
-------------------------KPMQLP--RSMVKSLLYQILDGIHYLHANW-----------VLHRDL
KPANILVMGE--------------------------------------------------------------
------------------------------------------------------------------------
------------------------------------------------------------------------
------------------------------------------------------------------------
-----------------------GPERGRVKIA----------------------DMGFARL-------FN-
----------------------------------------------------SPLKPLA--DLDPVVVTFWY
RA-PELLLGA-----RH--------------------YTKAIDIWAIGCIFAELLT----------------
SEPIFHCRQEDIKT-----------------------------------SNPFHHDQLDRIFSVM-------
------GFP-----------ADKDWEDIRKMPEYPTLQK---DFRRTTYANSSLI--K--------------
-------------------------YMEKHKVKPD-------------------SKVFLLLQKLLTM---DP
TKRIT-------SEQALQDPYF------------------------------------------
>CMGC_MAPK_ERK1_ERK1/1-289
-------------YTQLQ--------YIGE------------GA--------YG----MVSSAYDH------
-------VRK---------------TRVAIKKIS---------------PFEHQTY-------CQ-------
------------------------------------------RTLREIQILLRF----------RH-EN---
-------VIG------IRDILR--------------------------------------------------
------------------------------------------------------------AST---------
------------------------------------------------------------------------
------------------------LEAMRDV-YIVQDLMETD--------------------LYKLLKS---
--QQ--------------------------------------------------------------------
-----------------------------LS--NDHICYFLYQILRGLKYIHSAN-----------VLHRDL
KPSNLLIN----------------------------------------------------------------
------------------------------------------------------------------------
------------------------------------------------------------------------
------------------------------------------------------------------------
-------------------------TTCDLKIC----------------------DFGLAR--------I-A
D--------------------------------------------------PEHDHTG---FLTEYVATRWY
RA-PEIMLNS-----KG--------------------YTKSIDIWSVGCILAEMLS----------------
NRPIFPG--------------------------------------------KHYLDQLNHILGIL-------
------GSP-----------SQEDLNCIINMKAR---------NYLQSLPSKTK--V---------------
-------------------------AWAKLFPK------------SD-------SKALDLLDRMLTF---NP
NKRIT-------VEEALAHPYL------------------------------------------
>CMGC_MAPK_ERK1_ERK2/1-289
-------------YTNLS--------YIGE------------GA--------YG----MVCSAYDN------
-------VNK---------------VRVAIKKIS---------------PFEHQTY-------CQ-------
------------------------------------------RTLREIKILLRF----------RH-EN---
-------IIG------INDIIR--------------------------------------------------
------------------------------------------------------------APT---------
------------------------------------------------------------------------
------------------------IEQMKDV-YIVQDLMETD--------------------LYKLLKT---
--QH--------------------------------------------------------------------
-----------------------------LS--NDHICYFLYQILRGLKYIHSAN-----------VLHRDL
KPSNLLLN----------------------------------------------------------------
------------------------------------------------------------------------
------------------------------------------------------------------------
------------------------------------------------------------------------
-------------------------TTCDLKIC----------------------DFGLAR--------V-A
D--------------------------------------------------PDHDHTG---FLTEYVATRWY
RA-PEIMLNS-----KG--------------------YTKSIDIWSVGCILAEMLS----------------
NRPIFPG--------------------------------------------KHYLDQLNHILGIL-------
------GSP-----------SQEDLNCIINLKAR---------NYLLSLPHKNK--V---------------
-------------------------PWNRLFPN------------AD-------SKALDLLDKMLTF---NP
HKRIE-------VEQALAHPYL------------------------------------------
>CMGC_MAPK_ERK5_ERK5/1-293
-------------YEIIE--------TIGN------------GA--------YG----VVSSARRR------
-------LTG---------------QQVAIKKIP--------------NAFDVVTN-------AK-------
------------------------------------------RTLRELKILKHF----------KH-DN---
-------IIA------IKDILR--------------------------------------------------
------------------------------------------------------------PTVP--------
------------------------------------------------------------------------
------------------------YGEFKSV-YVVLDLMESD--------------------LHQIIHS---
-SQP--------------------------------------------------------------------
-----------------------------LT--LEHVRYFLYQLLRGLKYMHSAQ-----------VIHRDL
KPSNLLVN----------------------------------------------------------------
------------------------------------------------------------------------
------------------------------------------------------------------------
------------------------------------------------------------------------
-------------------------ENCELKIG----------------------DFGMARG-------L-C
T--------------------------------------------------SPAEHQY---FMTEYVATRWY
RA-PELMLSL-----HE--------------------YTQAIDLWSVGCIFGEMLA----------------
RRQLFPG--------------------------------------------KNYVHQLQLIMMVL-------
------GTP-----------SPAVIQAVGAERVR---------AYIQSLPPRQP--V---------------
-------------------------PWETVYPG------------AD-------RQALSLLGRMLRF---EP
SARIS-------AAAALRHPFL------------------------------------------
>CMGC_MAPK_nmo_NLK/1-290
-------------IEPDR--------PIGY------------GA--------FG----VVWSVTDP------
-------RDG---------------KRVALKKMP--------------NVFQNLVS-------CK-------
------------------------------------------RVFRELKMLCFF----------KH-DN---
-------VLS------ALDILQ--------------------------------------------------
------------------------------------------------------------PPH---------
------------------------------------------------------------------------
------------------------IDYFEEI-YVVTELMQSD--------------------LHKIIVS---
-PQP--------------------------------------------------------------------
-----------------------------LS--SDHVKVFLYQILRGLKYLHSAG-----------ILHRDI
KPGNLLVN----------------------------------------------------------------
------------------------------------------------------------------------
------------------------------------------------------------------------
------------------------------------------------------------------------
-------------------------SNCVLKIC----------------------DFGLAR-----------
V--------------------------------------------------EELDESR---HMTQEVVTQYY
RA-PEILMGS-----RH--------------------YSNAIDIWSVGCIFAELLG----------------
RRILFQA--------------------------------------------QSPIQQLDLITDLL-------
------GTP-----------SLEAMR-TACEGAK---------AHILRGPHKQPSLP---------------
-------------------------VLYTLSSQ------------AT-------HEAVHLLCRMLVF---DP
SKRIS-------AKDALAHPYL------------------------------------------
>CMGC_MAPK_JNK_JNK1/1-296
-------------YQNLK--------PIGS------------GA--------QG----IVCAAYDA------
-------ILE---------------RNVAIKKLS--------------RPFQNQTH-------AK-------
------------------------------------------RAYRELVLMKCV----------NH-KN---
-------IIG------LLNVFT--------------------------------------------------
------------------------------------------------------------PQKS--------
------------------------------------------------------------------------
------------------------LEEFQDV-YIVMELMDAN--------------------LCQVIQ----
-ME---------------------------------------------------------------------
-----------------------------LD--HERMSYLLYQMLCGIKHLHSAG-----------IIHRDL
KPSNIVVK----------------------------------------------------------------
------------------------------------------------------------------------
------------------------------------------------------------------------
------------------------------------------------------------------------
-------------------------SDCTLKIL----------------------DFGLAR-----------
----------------------------------------------------TAGTSF---MMTPYVVTRYY
RA-PEVILG------MG--------------------YKENVDLWSVGCIMGEMVC----------------
HKILFPG--------------------------------------------RDYIDQWNKVIEQL-------
------GTP-----------CPEFMKKLQP-TVR---------TYVENRPKYAG--Y---------------
-------------------------SFEKLFPDVLFPADSEHNKLKA-------SQARDLLSKMLVI---DA
SKRIS-------VDEALQHPYI------------------------------------------
>CMGC_MAPK_JNK_JNK3/1-296
-------------YQNLK--------PIGS------------GA--------QG----IVCAAYDA------
-------VLD---------------RNVAIKKLS--------------RPFQNQTH-------AK-------
------------------------------------------RAYRELVLMKCV----------NH-KN---
-------IIS------LLNVFT--------------------------------------------------
------------------------------------------------------------PQKT--------
------------------------------------------------------------------------
------------------------LEEFQDV-YLVMELMDAN--------------------LCQVIQ----
-ME---------------------------------------------------------------------
-----------------------------LD--HERMSYLLYQMLCGIKHLHSAG-----------IIHRDL
KPSNIVVK----------------------------------------------------------------
------------------------------------------------------------------------
------------------------------------------------------------------------
------------------------------------------------------------------------
-------------------------SDCTLKIL----------------------DFGLAR-----------
----------------------------------------------------TAGTSF---MMTPYVVTRYY
RA-PEVILG------MG--------------------YKENVDIWSVGCIMGEMVR----------------
HKILFPG--------------------------------------------RDYIDQWNKVIEQL-------
------GTP-----------CPEFMKKLQP-TVR---------NYVENRPKYAG--L---------------
-------------------------TFPKLFPDSLFPADSEHNKLKA-------SQARDLLSKMLVI---DP
AKRIS-------VDDALQHPYI------------------------------------------
>CMGC_MAPK_JNK_JNK2/1-296
-------------YQQLK--------PIGS------------GA--------QG----IVCAAFDT------
-------VLG---------------INVAVKKLS--------------RPFQNQTH-------AK-------
------------------------------------------RAYRELVLLKCV----------NH-KN---
-------IIS------LLNVFT--------------------------------------------------
------------------------------------------------------------PQKT--------
------------------------------------------------------------------------
------------------------LEEFQDV-YLVMELMDAN--------------------LCQVIH----
-ME---------------------------------------------------------------------
-----------------------------LD--HERMSYLLYQMLCGIKHLHSAG-----------IIHRDL
KPSNIVVK----------------------------------------------------------------
------------------------------------------------------------------------
------------------------------------------------------------------------
------------------------------------------------------------------------
-------------------------SDCTLKIL----------------------DFGLAR-----------
----------------------------------------------------TACTNF---MMTPYVVTRYY
RA-PEVILG------MG--------------------YKENVDIWSVGCIMGELVK----------------
GCVIFQG--------------------------------------------TDHIDQWNKVIEQL-------
------GTP-----------SAEFMKKLQP-TVR---------NYVENRPKYPG--I---------------
-------------------------KFEELFPDWIFPSESERDKIKT-------SQARDLLSKMLVI---DP
DKRIS-------VDEALRHPYI------------------------------------------
>CMGC_MAPK_p38_p38a/1-285
-------------YQNLS--------PVGS------------GA--------YG----SVCAAFDT------
-------KTG---------------LRVAVKKLS--------------RPFQSIIH-------AK-------
------------------------------------------RTYRELRLLKHM----------KH-EN---
-------VIG------LLDVFT--------------------------------------------------
------------------------------------------------------------PARS--------
------------------------------------------------------------------------
------------------------LEEFNDV-YLVTHLMGAD--------------------LNNIVKC---
-QK---------------------------------------------------------------------
-----------------------------LT--DDHVQFLIYQILRGLKYIHSAD-----------IIHRDL
KPSNLAVN----------------------------------------------------------------
------------------------------------------------------------------------
------------------------------------------------------------------------
------------------------------------------------------------------------
-------------------------EDCELKIL----------------------DFGLAR-----------
----------------------------------------------------HTDD-----EMTGYVATRWY
RA-PEIMLNW-----MH--------------------YNQTVDIWSVGCIMAELLT----------------
GRTLFPG--------------------------------------------TDHIDQLKLILRLV-------
------GTP-----------GAELLKKISSESAR---------NYIQSLTQMPK--M---------------
-------------------------NFANVFIG-------------------ANPLAVDLLEKMLVL---DS
DKRIT-------AAQALAHAYF------------------------------------------
>CMGC_MAPK_p38_p38b/1-293
-------------LQGLR--------PVGS------------GA--------YG----SVCSAYDA------
-------RLR---------------QKVAVKKLS--------------RPFQSLIH-------AR-------
------------------------------------------RTYRELRLLKHL----------KH-EN---
-------VIG------LLDVFT--------------------------------------------------
------------------------------------------------------------PATS--------
------------------------------------------------------------------------
------------------------IEDFSEV-YLVTTLMGAD--------------------LNNIVKC---
-QA---------------------------------------------------------------------
-----------------------------LS--DEHVQFLVYQLLRGLKYIHSAG-----------IIHRDL
KPSNVAVN----------------------------------------------------------------
------------------------------------------------------------------------
------------------------------------------------------------------------
------------------------------------------------------------------------
-------------------------EDCELRIL----------------------DFGLAR-----------
----------------------------------------------------QADE-----EMTGYVATRWY
RA-PEIMLNW-----MH--------------------YNQTVDIWSVGCIMAELLQ----------------
GKALFPG--------------------------------------------SDYIDQLKRIMEVV-------
------GTP-----------SPEVLAKISSEHAR---------TYIQSLPPMPQ--K---------------
-------------------------DLSSIFRG-------------------ANPLAIDLLGRMLVL---DS
DQRVS-------AAEALAHAYF------------------------------------------
>CMGC_MAPK_p38_p38g/1-285
-------------YRDLQ--------PVGS------------GA--------YG----AVCSAVDG------
-------RTG---------------AKVAIKKLY--------------RPFQSELF-------AK-------
------------------------------------------RAYRELRLLKHM----------RH-EN---
-------VIG------LLDVFT--------------------------------------------------
------------------------------------------------------------PDET--------
------------------------------------------------------------------------
------------------------LDDFTDF-YLVMPFMGTD--------------------LGKLMKH---
-EK---------------------------------------------------------------------
-----------------------------LG--EDRIQFLVYQMLKGLRYIHAAG-----------IIHRDL
KPGNLAVN----------------------------------------------------------------
------------------------------------------------------------------------
------------------------------------------------------------------------
------------------------------------------------------------------------
-------------------------EDCELKIL----------------------DFGLAR-----------
----------------------------------------------------QADS-----EMTGYVVTRWY
RA-PEVILNW-----MR--------------------YTQTVDIWSVGCIMAEMIT----------------
GKTLFKG--------------------------------------------SDHLDQLKEIMKVT-------
------GTP-----------PAEFVQRLQSDEAK---------NYMKGLPELEK--K---------------
-------------------------DFASILTN-------------------ASPLAVNLLEKMLVL---DA
EQRVT-------AGEALAHPYF------------------------------------------
>CMGC_MAPK_p38_p38d/1-284
-------------YVSPT--------HVGS------------GA--------YG----SVCSAIDK------
-------RSG---------------EKVAIKKLS--------------RPFQSEIF-------AK-------
------------------------------------------RAYRELLLLKHM----------QH-EN---
-------VIG------LLDVFT--------------------------------------------------
------------------------------------------------------------PASS--------
------------------------------------------------------------------------
------------------------LRNFYDF-YLVMPFMQTD--------------------LQKIMG----
-ME---------------------------------------------------------------------
-----------------------------FS--EEKIQYLVYQMLKGLKYIHSAG-----------VVHRDL
KPGNLAVN----------------------------------------------------------------
------------------------------------------------------------------------
------------------------------------------------------------------------
------------------------------------------------------------------------
-------------------------EDCELKIL----------------------DFGLAR-----------
----------------------------------------------------HADA-----EMTGYVVTRWY
RA-PEVILSW-----MH--------------------YNQTVDIWSVGCIMAEMLT----------------
GKTLFKG--------------------------------------------KDYLDQLTQILKVT-------
------GVP-----------GTEFVQKLNDKAAK---------SYIQSLPQTPR--K---------------
-------------------------DFTQLFPR-------------------ASPQAADLLEKMLEL---DV
DKRLT-------AAQALTHPFF------------------------------------------
>CMGC_MAPK_ERK7_ERK7/1-311
-------------YLLRR--------QLGQ------------GA--------YG----IVWKAVDR------
-------RTG---------------EVVAIKKIF--------------DAFRDKTD-------AQ-------
------------------------------------------RTFREITLLQEFG---------DH-PN---
-------IIS------LLDVIR--------------------------------------------------
------------------------------------------------------------AEN---------
------------------------------------------------------------------------
--------------------------D-RDI-YLVFEFMDTD--------------------LNAVIRK---
-GG---------------------------------------------------------------------
----------------------------LLQ--DVHVRSIFYQLLRATRFLHSGH-----------VVHRDQ
KPSNVLLD----------------------------------------------------------------
------------------------------------------------------------------------
------------------------------------------------------------------------
------------------------------------------------------------------------
-------------------------ANCTVKLC----------------------DFGLARS-------LGD
L--------------------------------------------------PEGPEDQ---AVTEYVATRWY
RA-PEVLLSS-----HR--------------------YTLGVDMWSLGCILGEMLR----------------
GRPLFPG--------------------------------------------TSTLHQLELILETI-------
------PPP-----------SEEDLLALGSGCRA---------SVLHQLGSRPR--Q---------------
-------------------------TLDALLPP------------------DTSPEALDLLRRLLVF---AP
DKRLS-------ATQALQHPYV------------------------------------------
>CMGC_MAPK_ERK3_ERK3/1-297
-------------YMDLK--------PLGC------------GG--------NG----LVFSAVDN------
-------DCD---------------KRVAIKKIV----------------LTDPQS-------VK-------
------------------------------------------HALREIKIIRRL----------DH-DN---
-------IVK------VFEILG--------------------------------------------------
------------------------------------------------------------PSGSQL------
------------------------------------------------------------------------
------------------TDDVGSLTELNSV-YIVQEYMETD--------------------LANVLEQ---
-GP---------------------------------------------------------------------
-----------------------------LL--EEHARLFMYQLLRGLKYIHSAN-----------VLHRDL
KPANLFIN-T--------------------------------------------------------------
------------------------------------------------------------------------
------------------------------------------------------------------------
------------------------------------------------------------------------
-------------------------EDLVLKIG----------------------DFGLAR---------IM
D--------------------------------------------------PHYSHKG---HLSEGLVTKWY
RS-PRLLLSP-----NN--------------------YTKAIDMWAAGCIFAEMLT----------------
GKTLFAG--------------------------------------------AHELEQMQLILESI-------
------PVV-----------HEEDRQELLS-VIP---------VYIRNDMTEPH--K---------------
-------------------------PLTQLLPG-------------------ISREALDFLEQILTF---SP
MDRLT-------AEEALSHPYM------------------------------------------
>CMGC_MAPK_ERK3_ERK4/1-293
-------------FVDFQ--------PLGF------------GV--------NG----LVLSAVDS------
-------RAC---------------RKVAVKKIA----------------LSDARS-------MK-------
------------------------------------------HALREIKIIRRL----------DH-DN---
-------IVK------VYEVLG--------------------------------------------------
------------------------------------------------------------PKG---------
------------------------------------------------------------------------
------------------TDLQGELFKFSVA-YIVQEYMETD--------------------LARLLEQ---
-GT---------------------------------------------------------------------
-----------------------------LA--EEHAKLFMYQLLRGLKYIHSAN-----------VLHRDL
KPANIFIS-T--------------------------------------------------------------
------------------------------------------------------------------------
------------------------------------------------------------------------
------------------------------------------------------------------------
-------------------------EDLVLKIG----------------------DFGLAR---------IV
D--------------------------------------------------QHYSHKG---YLSEGLVTKWY
RS-PRLLLSP-----NN--------------------YTKAIDMWAAGCILAEMLT----------------
GRMLFAG--------------------------------------------AHELEQMQLILETI-------
------PVI-----------REEDKDELLR-VMP---------SFVS-STWEVK--R---------------
-------------------------PLRKLLPE-------------------VNSEAIDFLEKILTF---NP
MDRLT-------AEMGLQHPYM------------------------------------------
>CMGC_RCK_MAK_MAK/1-281
-------------YTTMR--------QLGD------------GT--------YG----SVLMGKSN------
-------ESG---------------ELVAIKRMK--------------RKFYSWDE-------CMN------
--------------------------------------------LREVKSLKKLN----------H-AN---
-------VIK------LKEVIR--------------------------------------------------
------------------------------------------------------------E-----------
------------------------------------------------------------------------
---------------------------NDHL-YFIFEYMKEN--------------------LYQLMKD---
-RNK--------------------------------------------------------------------
----------------------------LFP--ESVIRNIMYQILQGLAFIHKHG-----------FFHRDM
KPENLLCMG---------------------------------------------------------------
------------------------------------------------------------------------
------------------------------------------------------------------------
------------------------------------------------------------------------
--------------------------PELVKIA----------------------DFGLAR-----------
----------------------------------------------------ELRSQP---PYTDYVSTRWY
RA-PEVLLRS-----SV--------------------YSSPIDVWAVGSIMAELYM----------------
LRPLFPG--------------------------------------------TSEVDEIFKICQVL-------
------GTP-----------KKSDWPEGYQ-LAS---------SMNFRFPQCVP--I---------------
-------------------------NLKTLIPN-------------------ASNEAIQLMTEMLNW---DP
KKRPT-------ASQALKHPYF------------------------------------------
>CMGC_RCK_MAK_ICK/1-281
-------------YTTIR--------QLGD------------GT--------YG----SVLLGRSI------
-------ESG---------------ELIAIKKMK--------------RKFYSWEE-------CMN------
--------------------------------------------LREVKSLKKLN----------H-AN---
-------VVK------LKEVIR--------------------------------------------------
------------------------------------------------------------E-----------
------------------------------------------------------------------------
---------------------------NDHL-YFIFEYMKEN--------------------LYQLIKE---
-RNK--------------------------------------------------------------------
----------------------------LFP--ESAIRNIMYQILQGLAFIHKHG-----------FFHRDL
KPENLLCMG---------------------------------------------------------------
------------------------------------------------------------------------
------------------------------------------------------------------------
------------------------------------------------------------------------
--------------------------PELVKIA----------------------DFGLAR-----------
----------------------------------------------------EIRSKP---PYTDYVSTRWY
RA-PEVLLRS-----TN--------------------YSSPIDVWAVGCIMAEVYT----------------
LRPLFPG--------------------------------------------ASEIDTIFKICQVL-------
------GTP-----------KKTDWPEGYQ-LSS---------AMNFRWPQCVP--N---------------
-------------------------NLKTLIPN-------------------ASSEAVQLLRDMLQW---DP
KKRPT-------ASQALRYPYF------------------------------------------
>CMGC_RCK_MOK_MOK/1-282
-------------YKAIG--------KIGE------------GT--------FS----EVMKMQSL------
-------RDG---------------NYYACKQMK--------------QRFESIEQ-------VNN------
--------------------------------------------LREIQALRRLN---------PH-PN---
-------ILM------LHEVVF--------------------------------------------------
------------------------------------------------------------DRK---------
------------------------------------------------------------------------
---------------------------SGSL-ALICELMDMN--------------------IYELIRG---
-RRY--------------------------------------------------------------------
----------------------------PLS--EKKIMHYMYQLCKSLDHIHRNG-----------IFHRDV
KPENILIK----------------------------------------------------------------
------------------------------------------------------------------------
------------------------------------------------------------------------
------------------------------------------------------------------------
--------------------------QDVLKLG----------------------DFGSCR-----------
----------------------------------------------------SVYSKQ---PYTEYISTRWY
RA-PECLLTD-----GF--------------------YTYKMDLWSAGCVFYEIAS----------------
LQPLFPG--------------------------------------------VNELDQISKIHDVI-------
------GTP-----------AQKILTK-FK-QSR---------AMNFDFPFKKG--S---------------
-------------------------GIPLLTTN-------------------LSPQCLSLLHAMVAY---DP
DERIA-------AHQALQHPYF------------------------------------------
>CMGC_CDKL__CDKL2/1-284
-------------YENLG--------LVGE------------GS--------YG----MVMKCRNK------
-------DTG---------------RIVAIKKFL--------------ESDDD----------KM-------
---------------------------------------VKKIAMREIKLLKQLR----------H-EN---
-------LVN------LLEVCK--------------------------------------------------
------------------------------------------------------------KKKR--------
------------------------------------------------------------------------
------------------------------W-YLVFEFVDHT--------------------ILDDLEL---
-FPNG-------------------------------------------------------------------
-----------------------------LD--YQVVQKYLFQIINGIGFCHSHN-----------IIHRDI
KPENILVS----------------------------------------------------------------
------------------------------------------------------------------------
------------------------------------------------------------------------
------------------------------------------------------------------------
-------------------------QSGVVKLC----------------------DFGFART-------LAA
-----------------------------------------------------P-GEV----YTDYVATRWY
RA-PELLVGD-----VK--------------------YGKAVDVWAIGCLVTEMFM----------------
GEPLFPG--------------------------------------------DSDIDQLYHIMMCL-------
------GNL-----------IPRHQELFNKNPVF----------AGVRLPEIKE--RE--------------
-------------------------PLERRYP-------------------KLSEVVIDLAKKCLHI---DP
DKRPF-------CAELLHHDFF------------------------------------------
>CMGC_CDKL__CDKL3/1-283
-------------YETLG--------KVGE------------GS--------YG----TVMKCKHK------
-------NTG---------------QIVAIKIFY--------------ERPE-----------QS-------
---------------------------------------VNKIAMREIKFLKQFH----------H-EN---
-------LVN------LIEVFR--------------------------------------------------
------------------------------------------------------------QKKK--------
------------------------------------------------------------------------
------------------------------I-HLVFEFIDHT--------------------VLDELQH---
-YCHG-------------------------------------------------------------------
-----------------------------LE--SKRLRKYLFQILRAIDYLHSNN-----------IIHRDI
KPENILVS----------------------------------------------------------------
------------------------------------------------------------------------
------------------------------------------------------------------------
------------------------------------------------------------------------
-------------------------QSGITKLC----------------------DFGFART-------LAA
-----------------------------------------------------P-GDI----YTDYVATRWY
RA-PELVLKD-----TS--------------------YGKPVDIWALGCMIIEMAT----------------
GNPYLPS--------------------------------------------SSDLDLLHKIVLKV-------
------GNL-----------SPHLQNIFSKSPIF----------AGVVLPQVQH--PK--------------
-------------------------NARKKYP-------------------KLNGLLADIVHACLQI---DP
ADRIS-------SSDLLHHEYF------------------------------------------
>CMGC_CDKL__CDKL1/1-284
-------------YEKIG--------KIGE------------GS--------YG----VVFKCRNR------
-------DTG---------------QIVAIKKFL--------------ESEDD----------PV-------
---------------------------------------IKKIALREIRMLKQLK----------H-PN---
-------LVN------LLEVFR--------------------------------------------------
------------------------------------------------------------RKRR--------
------------------------------------------------------------------------
------------------------------L-HLVFEYCDHT--------------------VLHELDR---
-YQRG-------------------------------------------------------------------
-----------------------------VP--EHLVKSITWQTLQAVNFCHKHN-----------CIHRDV
KPENILIT----------------------------------------------------------------
------------------------------------------------------------------------
------------------------------------------------------------------------
------------------------------------------------------------------------
-------------------------KHSVIKLC----------------------DFGFARL-------LTG
-----------------------------------------------------P-SDY----YTDYVATRWY
RS-PELLVGD-----TQ--------------------YGPPVDVWAIGCVFAELLS----------------
GVPLWPG--------------------------------------------KSDVDQLYLIRKTL-------
------GDL-----------IPRHQQVFSTNQYF----------SGVKIPDPED--ME--------------
-------------------------PLELKFP-------------------NISYPALGLLKGCLHM---DP
TQRLT-------CEQLLHHPYF------------------------------------------
>CMGC_CDKL__CDKL4/1-283
-------------YEKLA--------KTGE------------GS--------YG----VVFKCRNK------
-------TSG---------------QVVAVKKFV--------------ESEDD----------PV-------
---------------------------------------VKKIALREIRMLKQLK----------H-PN---
-------LVN------LIEVFR--------------------------------------------------
------------------------------------------------------------RKRK--------
------------------------------------------------------------------------
------------------------------M-HLVFEYCDHT--------------------LLNELER---
-NPNG-------------------------------------------------------------------
-----------------------------VA--DGVIKSVLWQTLQALNFCHIHN-----------CIHRDI
KPENILIT----------------------------------------------------------------
------------------------------------------------------------------------
------------------------------------------------------------------------
------------------------------------------------------------------------
-------------------------KQGIIKIC----------------------DFGFAQI-------LI-
-----------------------------------------------------P-GDA----YTDYVATRWY
RA-PELLVGD-----TQ--------------------YGSSVDIWAIGCVFAELLT----------------
GQPLWPG--------------------------------------------KSDVDQLYLIIRTL-------
------GKL-----------IPRHQSIFKSNGFF----------HGISIPEPED--ME--------------
-------------------------TLEEKFS-------------------DVHPVALNFMKGCLKM---NP
DDRLT-------CSQLLESSYF------------------------------------------
>CMGC_CDKL__CDKL5/1-285
-------------FEILG--------VVGE------------GA--------YG----VVLKCRHK------
-------ATH---------------EIVAIKKFK--------------DSEEN----------EE-------
---------------------------------------VKETTLRELKMLRTLK----------Q-EN---
-------IVE------LKEAFR--------------------------------------------------
------------------------------------------------------------RRGK--------
------------------------------------------------------------------------
------------------------------L-YLVFEYVEKN--------------------MLELLEE---
-MPNG-------------------------------------------------------------------
-----------------------------VP--PEKVKSYIYQLIKAIHWCHKND-----------IVHRDI
KPENLLIS----------------------------------------------------------------
------------------------------------------------------------------------
------------------------------------------------------------------------
------------------------------------------------------------------------
-------------------------HNDVLKLC----------------------DFGFARN-------LSE
G----------------------------------------------------N-NAN----YTEYVATRWY
RS-PELLLG------AP--------------------YGKSVDMWSVGCILGELSD----------------
GQPLFPG--------------------------------------------ESEIDQLFTIQKVL-------
------GPL-----------PSEQMKLFYSNPRF----------HGLRFPAVNH--PQ--------------
-------------------------SLERRYLG------------------ILNSVLLDLMKNLLKL---DP
ADRYL-------TEQCLNHPTF------------------------------------------
>CMGC_GSK__GSK3A/1-285
-------------YTDIK--------VIGN------------GS--------FG----VVYQARLA------
-------ETR---------------ELVAIKKVL--------------QD----------------------
----------------------------------------KRFKNRELQIMRKLD----------H-CN---
-------IVR------LRYFFY--------------------------------------------------
------------------------------------------------------------SSGEK-------
------------------------------------------------------------------------
-------------------------KDELYL-NLVLEYVPET--------------------VYRVARH---
-FTKAK------------------------------------------------------------------
---------------------------LTIP--ILYVKVYMYQLFRSLAYIHSQG-----------VCHRDI
KPQNLLVDP---------------------------------------------------------------
------------------------------------------------------------------------
------------------------------------------------------------------------
------------------------------------------------------------------------
-------------------------DTAVLKLC----------------------DFGSAKQ-------LVR
-------------------------------------------------------GEP----NVSYICSRYY
RA-PELIFGA-----TD--------------------YTSSIDVWSAGCVLAELLL----------------
GQPIFPG--------------------------------------------DSGVDQLVEIIKVL-------
------G-------------TPTREQIREMNPNY----------TEFKFPQIK---AH--------------
-------------------------PWTKVFKS------------------RTPPEAIALCSSLLEY---TP
SSRLS-------PLEACAHSFF------------------------------------------
>CMGC_GSK__GSK3B/1-285
-------------YTDTK--------VIGN------------GS--------FG----VVYQAKLC------
-------DSG---------------ELVAIKKVL--------------QD----------------------
----------------------------------------KRFKNRELQIMRKLD----------H-CN---
-------IVR------LRYFFY--------------------------------------------------
------------------------------------------------------------SSGEK-------
------------------------------------------------------------------------
-------------------------KDEVYL-NLVLDYVPET--------------------VYRVARH---
-YSRAK------------------------------------------------------------------
---------------------------QTLP--VIYVKLYMYQLFRSLAYIHSFG-----------ICHRDI
KPQNLLLDP---------------------------------------------------------------
------------------------------------------------------------------------
------------------------------------------------------------------------
------------------------------------------------------------------------
-------------------------DTAVLKLC----------------------DFGSAKQ-------LVR
-------------------------------------------------------GEP----NVSYICSRYY
RA-PELIFGA-----TD--------------------YTSSIDVWSAGCVLAELLL----------------
GQPIFPG--------------------------------------------DSGVDQLVEIIKVL-------
------G-------------TPTREQIREMNPNY----------TEFKFPQIK---AH--------------
------------PWTKDSSGTGHFTSGVRVFRP------------------RTPPEAIALCSRLLEY---TP
TARLT-------PLEACAHSFF------------------------------------------
>CMGC_CLK__CLK1/1-317
-------------YEIVD--------TLGE------------GA--------FG----KVVECIDH------
-------KAGG--------------RHVAVKIVK--------------NVDR--------------------
---------------------------------------YCEAARSEIQVLEHLNTT-------DP-N----
---STFRCVQ------MLEWFE--------------------------------------------------
------------------------------------------------------------HHG---------
------------------------------------------------------------------------
-----------------------------HI-CIVFELLGLS--------------------TYDFIKE---
-N----------------------------------------------------------------------
-------------------------GFLPFR--LDHIRKMAYQICKSVNFLHSN-----------KLTHTDL
KPENILFVQ-----------------------------------------SDYTEAYNPKIKRD--------
------------------------------------------------------------------------
------------------------------------------------------------------------
--------------------------------------------------------------------E---
----------------------RTLINPDIKVV----------------------DFGSATY-------DDE
H-------------------------------------------------------------HSTLVSTRHY
RA-PEVILA------LG--------------------WSQPCDVWSIGCILIEYYL----------------
GFTVFPTHD------------------------------------------SKEHLAMMERIL---------
------GPL-----------PKHMIQKTRKRKYFHHDR-----LDWDEHSSAGRYVSR--------------
-------------------------RCKPLKEFMLSQD-------------VEHERLFDLIQKMLEY---DP
AKRIT-------LREALKHPFF------------------------------------------
>CMGC_CLK__CLK4/1-316
-------------YEIVD--------TLGE------------GA--------FG----KVVECIDH------
-------GMDG--------------MHVAVKIVK--------------NVGR--------------------
---------------------------------------YREAARSEIQVLEHLNST-------DP-N----
---SVFRCVQ------MLEWFD--------------------------------------------------
------------------------------------------------------------HHG---------
------------------------------------------------------------------------
-----------------------------HV-CIVFELLGLS--------------------TYDFIKE---
-N----------------------------------------------------------------------
-------------------------SFLPFQ--IDHIRQMAYQICQSINFLHHN-----------KLTHTDL
KPENILFVK-----------------------------------------SDYVVKYNSKMKRD--------
------------------------------------------------------------------------
------------------------------------------------------------------------
--------------------------------------------------------------------E---
----------------------RTLKNTDIKVV----------------------DFGSATY-------DDE
H-------------------------------------------------------------HSTLVSTRHY
RA-PEVILA------LG--------------------WSQPCDVWSIGCILIEYYL----------------
GFTVFQTHD------------------------------------------SKEHLAMMERIL---------
------GPI-----------PQHMIQKTRKRKYFHHNQ-----LDWDEHSSAGRYVRR--------------
-------------------------RCKPLKEFMLCHD-------------EEHEKLFDLVRRMLEY---DP
TQRIT-------LDEALQHPFF------------------------------------------
>CMGC_CLK__CLK2/1-317
-------------YEIVS--------TLGE------------GT--------FG----RVVQCVDH------
-------RRGG--------------ARVALKIIK--------------NVEK--------------------
---------------------------------------YKEAARLEINVLEKINEK-------DP-D----
---NKNLCVQ------MFDWFD--------------------------------------------------
------------------------------------------------------------YHG---------
------------------------------------------------------------------------
-----------------------------HM-CISFELLGLS--------------------TFDFLKD---
-N----------------------------------------------------------------------
-------------------------NYLPYP--IHQVRHMAFQLCQAVKFLHDN-----------KLTHTDL
KPENILFVN-----------------------------------------SDYELTYNLEKKRD--------
------------------------------------------------------------------------
------------------------------------------------------------------------
--------------------------------------------------------------------E---
----------------------RSVKSTAVRVV----------------------DFGSATF-------DHE
H-------------------------------------------------------------HSTIVSTRHY
RA-PEVILE------LG--------------------WSQPCDVWSIGCIIFEYYV----------------
GFTLFQTHD------------------------------------------NREHLAMMERIL---------
------GPI-----------PSRMIRKTRKQKYFYRGR-----LDWDENTSAGRYVRE--------------
-------------------------NCKPLRRYLTSEA-------------EEHHQLFDLIESMLEY---EP
AKRLT-------LGEALQHPFF------------------------------------------
>CMGC_CLK__CLK3/1-317
-------------YEIVG--------NLGE------------GT--------FG----KVVECLDH------
-------ARGK--------------SQVALKIIR--------------NVGK--------------------
---------------------------------------YREAARLEINVLKKIKEK-------DK-E----
---NKFLCVL------MSDWFN--------------------------------------------------
------------------------------------------------------------FHG---------
------------------------------------------------------------------------
-----------------------------HM-CIAFELLGKN--------------------TFEFLKE---
-N----------------------------------------------------------------------
-------------------------NFQPYP--LPHVRHMAYQLCHALRFLHEN-----------QLTHTDL
KPENILFVN-----------------------------------------SEFETLYNEHKSCE--------
------------------------------------------------------------------------
------------------------------------------------------------------------
--------------------------------------------------------------------E---
----------------------KSVKNTSIRVA----------------------DFGSATF-------DHE
H-------------------------------------------------------------HTTIVATRHY
RP-PEVILE------LG--------------------WAQPCDVWSIGCILFEYYR----------------
GFTLFQTHE------------------------------------------NREHLVMMEKIL---------
------GPI-----------PSHMIHRTRKQKYFYKGG-----LVWDENSSDGRYVKE--------------
-------------------------NCKPLKSYMLQDS-------------LEHVQLFDLMRRMLEF---DP
AQRIT-------LAEALLHPFF------------------------------------------
>CMGC_SRPK__SRPK2/1-606
-------------YHVIR--------KLGW------------GH--------FS----TVWLCWDM------
-------Q-GK--------------RFVAMKVVK--------------SAQH--------------------
---------------------------------------YTETALDEIKLLKCVRES-------DP-SDP--
---NKDMVVQ------LIDDFK--------------------------------------------------
------------------------------------------------------------ISGM--------
------------------------------------------------------------------------
--------------------------NGIHV-CMVFEVLGHH--------------------LLKWIIK---
-S----------------------------------------------------------------------
-------------------------NYQGLP--VRCVKSIIRQVLQGLDYLHSKC----------KIIHTDI
KPENILMCVDDAYVRRMAAEATEWQKAGAPPPSGSAVSTAPQQKPIGKISKNKKKKLKKKQKRQAELLEKRL
QEIEELEREAERKIIEENITSAAPSNDQDGEYCPEVKLKTTGLEEAAEAETAKDNGEAEDQEEKEDAEKENI
EKDEDDVDQELANIDPTWIESPKTNGHIENGPFSLEQQLDDEDDDEEDCPNPEEYNLDEPNAESDYTYSSSY
EQFNGELPNGRHKIPESQFPEFSTSLFSGSLEPVACGSVLSEGSPLTEQEESSPSHDRSRTVSASSTGDL--
-----PKAKTRAADLLVNPLDPRNADKIRVKIA----------------------DLGNACW-------VHK
H-------------------------------------------------------------FTEDIQTRQY
RS-IEVLIG------AG--------------------YSTPADIWSTACMAFELAT----------------
GDYLFEPHSGED--------------------------------------YSRDEDHIAHIIELL-------
------GSI-----------PRHFALSGKYSREFFNRR-----GELRHITKLKPWS----------------
-------------------------LFDVLVEKYGWPH-------------EDAAQFTDFLIPMLEM---VP
EKRAS-------AGECLRHPWL------------------------------------------
>CMGC_SRPK__MSSK1/1-453
-------------YHVVR--------KLGW------------GH--------FS----TVWLCWDI------
-------Q-RK--------------RFVALKVVK--------------SAGH--------------------
---------------------------------------YTETAVDEIKLLKCVRDS-------DP-SDP--
---KRETIVQ------LIDDFR--------------------------------------------------
------------------------------------------------------------ISGV--------
------------------------------------------------------------------------
--------------------------NGVHV-CMVLEVLGHQ--------------------LLKWIIK---
-S----------------------------------------------------------------------
-------------------------NYQGLP--VPCVKSIVRQVLHGLDYLHTKC----------KIIHTDI
KPENILLCVGDAYIRRLAAEATEWQQAGAPPPSRSIVSTAPQEVLQTGKLSKNKRKKMRRKRKQQKRLLEER
LRDLQRLE-------------------------------A--MEAATQAE---DSG----------------
------------------------------------------------------LRLDG-G--SGSTSSS--
G-CHPGGARAGPSPASSSPAPGGGRSLSAGSQTSGFSGSLFSPASCSILSGSSNQRETGGLLSPSTPFG---
-----------ASNLLVNPLEPQNADKIKIKIA----------------------DLGNACW-------VHK
H-------------------------------------------------------------FTEDIQTRQY
RA-VEVLIG------AE--------------------YGPPADIWSTACMAFELAT----------------
GDYLFEPHSGED--------------------------------------YSRDEDHIAHIVELL-------
------GDI-----------PPAFALSGRYSREFFNRR-----GELRHIHNLKHWG----------------
-------------------------LYEVLMEKYEWPL-------------EQATQFSAFLLPMMEY---IP
EKRAS-------AADCLQHPWL------------------------------------------
>CMGC_SRPK__SRPK1/1-574
-------------YHVIR--------KLGW------------GH--------FS----TVWLSWDI------
-------Q-GK--------------KFVAMKVVK--------------SAEH--------------------
---------------------------------------YTETALDEIRLLKSVRNS-------DP-NDP--
---NREMVVQ------LLDDFK--------------------------------------------------
------------------------------------------------------------ISGV--------
------------------------------------------------------------------------
--------------------------NGTHI-CMVFEVLGHH--------------------LLKWIIK---
-S----------------------------------------------------------------------
-------------------------NYQGLP--LPCVKKIIQQVLQGLDYLHTKC----------RIIHTDI
KPENILLSVNEQYIRRLAAEATEWQRSGAPPPSGSAVSTAPQPKPADKMSKNKKKKLKKKQKRQAELLEKRM
QEIEEMEKESG----------------------PGQKRPNKQEESESPVERPLKENPPNKMTQEKLEESSTI
GQDQTLMERDTEG----------GAAEINCNGVIEVINYTQNSNNETLRHKEDLHNANDCDVQNLNQESSFL
SSQNGDSS-------TSQETDSCTPITSEVSDTMVCQSSSTVGQSFSEQHISQLQESIRAEIPCEDEQEQEH
NGPLDNKGKSTAGNFLVNPLEPKNAEKLKVKIA----------------------DLGNACW-------VHK
H-------------------------------------------------------------FTEDIQTRQY
RS-LEVLIG------SG--------------------YNTPADIWSTACMAFELAT----------------
GDYLFEPHSGEE--------------------------------------YTRDEDHIALIIELL-------
------GKV-----------PRKLIVAGKYSKEFFTKK-----GDLKHITKLKPWG----------------
-------------------------LFEVLVEKYEWSQ-------------EEAAGFTDFLLPMLEL---IP
EKRAT-------AAECLRHPWL------------------------------------------
>CMGC_DYRK_DYRK1_DYRK1B/1-321
-------------YEIDS--------LIGK------------GS--------FG----QVVKAYDH------
-------Q-TQ--------------ELVAIKIIK--------------NKKA--------------------
---------------------------------------FLNQAQIELRLLELMNQH-------DT-EM---
----KYYIVH------LKRHFM--------------------------------------------------
------------------------------------------------------------FRN---------
------------------------------------------------------------------------
-----------------------------HL-CLVFELLSYN--------------------LYDLLRN---
-T----------------------------------------------------------------------
-------------------------HFRGVS--LNLTRKLAQQLCTALLFLATPEL---------SIIHCDL
KPENILLCN---------------------------------------------------PKRS--------
------------------------------------------------------------------------
------------------------------------------------------------------------
------------------------------------------------------------------------
----------------------------AIKIV----------------------DFGSSCQ-------LGQ
R-------------------------------------------------------------IYQYIQSRFY
RS-PEVLLG------TP--------------------YDLAIDMWSLGCILVEMHT----------------
GEPLFSGSN--------------------------------------------EVDQMNRIVEVL-------
------GIP-----------PAAMLDQAPKARKYFERLPG-GGWTLRRTKELRKDYQGPGTRRLQEV-----
------------------LGVQTGGPGGRRAGEPGHSP-------------ADYLRFQDLVLRMLEY---EP
AARIS-------PLGALQHGFF------------------------------------------
>CMGC_DYRK_DYRK1_DYRK1A/1-321
-------------YEIDS--------LIGK------------GS--------FG----QVVKAYDR------
-------V-EQ--------------EWVAIKIIK--------------NKKA--------------------
---------------------------------------FLNQAQIEVRLLELMNKH-------DT-EM---
----KYYIVH------LKRHFM--------------------------------------------------
------------------------------------------------------------FRN---------
------------------------------------------------------------------------
-----------------------------HL-CLVFEMLSYN--------------------LYDLLRN---
-T----------------------------------------------------------------------
-------------------------NFRGVS--LNLTRKFAQQMCTALLFLATPEL---------SIIHCDL
KPENILLCN---------------------------------------------------PKRS--------
------------------------------------------------------------------------
------------------------------------------------------------------------
------------------------------------------------------------------------
----------------------------AIKIV----------------------DFGSSCQ-------LGQ
R-------------------------------------------------------------IYQYIQSRFY
RS-PEVLLG------MP--------------------YDLAIDMWSLGCILVEMHT----------------
GEPLFSGAN--------------------------------------------EVDQMNKIVEVL-------
------GIP-----------PAHILDQAPKARKFFEKLPD-GTWNLKKTKDGKREYKPPGTRKLHNI-----
------------------LGVETGGPGGRRAGESGHTV-------------ADYLKFKDLILRMLDY---DP
KTRIQ-------PYYALQHSFF------------------------------------------
>CMGC_DYRK_DYRK2_DYRK2/1-314
-------------YEVLK--------VIGK------------GS--------FG----QVVKAYDH------
-------K-VH--------------QHVALKMVR--------------NEKR--------------------
---------------------------------------FHRQAAEEIRILEHLRKQ-------DK-DN---
----TMNVIH------MLENFT--------------------------------------------------
------------------------------------------------------------FRN---------
------------------------------------------------------------------------
-----------------------------HI-CMTFELLSMN--------------------LYELIKK---
-N----------------------------------------------------------------------
-------------------------KFQGFS--LPLVRKFAHSILQCLDALHKNR-----------IIHCDL
KPENILLKQ---------------------------------------------------QGRS--------
------------------------------------------------------------------------
------------------------------------------------------------------------
------------------------------------------------------------------------
----------------------------GIKVI----------------------DFGSSCY-------EHQ
R-------------------------------------------------------------VYTYIQSRFY
RA-PEVILG------AR--------------------YGMPIDMWSLGCILAELLT----------------
GYPLLPGED--------------------------------------------EGDQLACMIELL-------
------GMP-----------SQKLLDASKRAKNFVSSK----GYPRYCTVTTLSDGSVV-LNGGRSR-----
------------------RGKLRGPPESREWGNALKGC--------------DDPLFLDFLKQCLEW---DP
AVRMT-------PGQALRHPWL------------------------------------------
>CMGC_DYRK_DYRK2_DYRK3/1-314
-------------YEVLK--------IIGK------------GS--------FG----QVARVYDH------
-------K-LR--------------QYVALKMVR--------------NEKR--------------------
---------------------------------------FHRQAAEEIRILEHLKKQ-------DK-TG---
----SMNVIH------MLESFT--------------------------------------------------
------------------------------------------------------------FRN---------
------------------------------------------------------------------------
-----------------------------HV-CMAFELLSID--------------------LYELIKK---
-N----------------------------------------------------------------------
-------------------------KFQGFS--VQLVRKFAQSILQSLDALHKNK-----------IIHCDL
KPENILLKH---------------------------------------------------HGRS--------
------------------------------------------------------------------------
------------------------------------------------------------------------
------------------------------------------------------------------------
----------------------------STKVI----------------------DFGSSCF-------EYQ
K-------------------------------------------------------------LYTYIQSRFY
RA-PEIILG------SR--------------------YSTPIDIWSFGCILAELLT----------------
GQPLFPGED--------------------------------------------EGDQLACMMELL-------
------GMP-----------PPKLLEQSKRAKYFINSK----GIPRYCSVTTQADGRVV-LVGGRSR-----
------------------RGKKRGPPGSKDWGTALKGC--------------DDYLFIEFLKRCLHW---DP
SARLT-------PAQALRHPWI------------------------------------------
>CMGC_DYRK_DYRK2_DYRK4/1-297
-------------YEVLE--------TIGK------------GS--------FG----QVAKCLDH------
-------K-NN--------------ELVALKIIR--------------NKKR--------------------
---------------------------------------FHQQALMELKILEALRKK-------DK-DN---
----TYNVVH------MKDFFY--------------------------------------------------
------------------------------------------------------------FRN---------
------------------------------------------------------------------------
-----------------------------HF-CITFELLGIN--------------------LYELMKN---
-N----------------------------------------------------------------------
-------------------------NFQGFS--LSIVRRFTLSVLKCLQMLSVEK-----------IIHCDL
KPENIVLYQ---------------------------------------------------KGQA--------
------------------------------------------------------------------------
------------------------------------------------------------------------
------------------------------------------------------------------------
----------------------------SVKVI----------------------DFGSSCY-------EHQ
K-------------------------------------------------------------VYTYIQSRFY
RS-PEVILG------HP--------------------YDVAIDMWSLGCITAELYT----------------
GYPLFPGEN--------------------------------------------EVEQLACIMEVL-------
------GLP-----------PAGFIQTASRRQTFFDSK----GFPKNITNN---------------------
------------------RGKKR-YPDSKDLTMVLKTY---------------DTSFLDFLRRCLVW---EP
SLRMT-------PDQALKHAWI------------------------------------------
>CMGC_DYRK_HIPK_HIPK1/1-329
-------------YEVLE--------FLGR------------GT--------FG----QVAKCWKR------
-------S-TK--------------EIVAIKILK--------------NHPS--------------------
---------------------------------------YARQGQIEVSILSRLSSE-------NA-D----
----EYNFVR------SYECFQ--------------------------------------------------
------------------------------------------------------------HKN---------
------------------------------------------------------------------------
-----------------------------HT-CLVFEMLEQN--------------------LYDFLKQ---
-N----------------------------------------------------------------------
-------------------------KFSPLP--LKYIRPILQQVATALMKLKSLG-----------LIHADL
KPENIMLVD---------------------------------------------------PVRQP-------
------------------------------------------------------------------------
------------------------------------------------------------------------
------------------------------------------------------------------------
-------------------Y--------RVKVI----------------------DFGSASH-------VSK
A-------------------------------------------------------V-----CSTYLQSRYY
RA-PEIILG------LP--------------------FCEAIDMWSLGCVIAELFL----------------
GWPLYPGAS--------------------------------------------EYDQIRYISQTQ-------
------GLP-----------AEYLLSAGTKTTRFFNRDPN-LGYPLWRLKTPEEHELETGIKSKEARKYI--
-------------FNCLDDMAQVNMSTDLEGTDMLAEK-------------ADRREYIDLLKKMLTI---DA
DKRIT-------PLKTLNHQFV------------------------------------------
>CMGC_DYRK_HIPK_HIPK2/1-329
-------------YEVLE--------FLGR------------GT--------FG----QVVKCWKR------
-------G-TN--------------EIVAIKILK--------------NHPS--------------------
---------------------------------------YARQGQIEVSILARLSTE-------SA-D----
----DYNFVR------AYECFQ--------------------------------------------------
------------------------------------------------------------HKN---------
------------------------------------------------------------------------
-----------------------------HT-CLVFEMLEQN--------------------LYDFLKQ---
-N----------------------------------------------------------------------
-------------------------KFSPLP--LKYIRPVLQQVATALMKLKSLG-----------LIHADL
KPENIMLVD---------------------------------------------------PSRQP-------
------------------------------------------------------------------------
------------------------------------------------------------------------
------------------------------------------------------------------------
-------------------Y--------RVKVI----------------------DFGSASH-------VSK
A-------------------------------------------------------V-----CSTYLQSRYY
RA-PEIILG------LP--------------------FCEAIDMWSLGCVIAELFL----------------
GWPLYPGAS--------------------------------------------EYDQIRYISQTQ-------
------GLP-----------AEYLLSAGTKTTRFFNRDTD-SPYPLWRLKTPDDHEAETGIKSKEARKYI--
-------------FNCLDDMAQVNMTTDLEGSDMLVEK-------------ADRREFIDLLKKMLTI---DA
DKRIT-------PIETLNHPFV------------------------------------------
>CMGC_DYRK_HIPK_HIPK3/1-329
-------------YEVLD--------FLGR------------GT--------FG----QVVKCWKR------
-------G-TN--------------EIVAIKILK--------------NHPS--------------------
---------------------------------------YARQGQIEVSILARLSTE-------NA-D----
----EYNFVR------AYECFQ--------------------------------------------------
------------------------------------------------------------HRN---------
------------------------------------------------------------------------
-----------------------------HT-CLVFEMLEQN--------------------LYDFLKQ---
-N----------------------------------------------------------------------
-------------------------KFSPLP--LKVIRPILQQVATALKKLKSLG-----------LIHADL
KPENIMLVD---------------------------------------------------PVRQP-------
------------------------------------------------------------------------
------------------------------------------------------------------------
------------------------------------------------------------------------
-------------------Y--------RVKVI----------------------DFGSASH-------VSK
T-------------------------------------------------------V-----CSTYLQSRYY
RA-PEIILG------LP--------------------FCEAIDMWSLGCVIAELFL----------------
GWPLYPGAL--------------------------------------------EYDQIRYISQTQ-------
------GLP-----------GEQLLNVGTKSTRFFCKETD-MSHSGWRLKTLEEHEAETGMKSKEARKYI--
-------------FNSLDDVAHVNTVMDLEGSDLLAEK-------------ADRREFVSLLKKMLLI---DA
DLRIT-------PAETLNHPFV------------------------------------------
>CMGC_DYRK_HIPK_HIPK4/1-262
-------------YDIIE--------VLGK------------GT--------FG----EVAKGWRR------
-------S-TG--------------EMVAIKILK--------------NDAY--------------------
---------------------------------------RNRIIKNELKLLHCMRGL-------DP-E----
----EAHVIR------FLEFFH--------------------------------------------------
------------------------------------------------------------DAL---------
------------------------------------------------------------------------
-----------------------------KF-YLVFELLEQN--------------------LFEFQKE---
-N----------------------------------------------------------------------
-------------------------NFAPLP--ARHIRTVTLQVLTALARLKELA-----------IIHADL
KPENIMLVD---------------------------------------------------QTRCP-------
------------------------------------------------------------------------
------------------------------------------------------------------------
------------------------------------------------------------------------
-------------------F--------RVKVI----------------------DFGSASI-------FSE
VR-----------------------------------------------------YV-----KEPYIQSRFY
RA-PEILLG------LP--------------------FCEKVDVWSLGCVMAELHL----------------
GWPLYPGNN--------------------------------------------EYDQVRYICETQ-------
------GLP-----------KPHLLHAACKAHHFFKRNPHPDAANPWQLKSSADYLAETKVRPLERRKYM--
-------------LKSLDQIETVNGGSVASRLTFPDREALAEH--------ADLKSMVELIKRMLTW---ES
HERIS-------PSAALRHPFV------------------------------------------
>CMGC_DYRK_PRP4_PRP4/1-313
-------------YNVYG--------YTGQ------------GV--------FS----NVVRARDN------
-------ARAN--------------QEVAVKIIR--------------NNEL--------------------
---------------------------------------MQKTGLKELEFLKKLNDA-------DP-DD---
----KFHCLR------LFRHFY--------------------------------------------------
------------------------------------------------------------HKQ---------
------------------------------------------------------------------------
-----------------------------HL-CLVFEPLSMN--------------------LREVLKK---
-YG---------------------------------------------------------------------
-------------------------KDVGLH--IKAVRSYSQQLFLALKLLKRCN-----------ILHADI
KPDNILVNE---------------------------------------------------SKTI--------
------------------------------------------------------------------------
------------------------------------------------------------------------
------------------------------------------------------------------------
-----------------------------LKLC----------------------DFGSASH-------VAD
N-------------------------------------------------------D-----ITPYLVSRFY
RA-PEIIIG------KS--------------------YDYGIDMWSVGCTLYELYT----------------
GKILFPGKT--------------------------------------------NNHMLKLAMDLK-------
------GKM-----------PNKMIRKGVFKDQHFDQN---LNFMYIEVDKVTEREKVTVMSTINPT-----
------------------KDLLADLIGCQRLPE--DQR-------------KKVHQLKDLLDQILML---DP
AKRIS-------INQALQ----------------------------------------------
>CMGC_CK2__CK2a1/1-286
-------------YQLVR--------KLGR------------GK--------YS----EVFEAINI------
-------TNN---------------EKVVVKILK--------------P-----------------------
--------------------------------------VKKKKIKREIKILENLR---------GG-PN---
-------IIT------LADIVK--------------------------------------------------
------------------------------------------------------------DPVS--------
------------------------------------------------------------------------
----------------------------RTP-ALVFEHVNNT--------------------DFKQLYQ---
------------------------------------------------------------------------
---------------------------T-LT--DYDIRFYMYEILKALDYCHSMG-----------IMHRDV
KPHNVMI-----------------------------------------------------------------
------------------------------------------------------------------------
------------------------------------------------------------------------
------------------------------------------------------------------------
-----------------------DHEHRKLRLI----------------------DWGLAEF-------YH-
-----------------------------------------------------PGQEYN-----VRVASRYF
KG-PELLVDY-----QM--------------------YDYSLDMWSLGCMLASMIF---------------R
KEPFFHG--------------------------------------------HDNYDQLVRIAKVL-------
------GTEDLYDYIDKYNIELDPRFNDILGRHSRKR--------WERFVHSEN------------------
--------------------------QHLV-----------------------SPEALDFLDKLLRY---DH
QSRLT-------AREAMEHPYF------------------------------------------
>CMGC_CK2__CK2a2/1-286
-------------YQLVR--------KLGR------------GK--------YS----EVFEAINI------
-------TNN---------------ERVVVKILK--------------P-----------------------
--------------------------------------VKKKKIKREVKILENLR---------GG-TN---
-------IIK------LIDTVK--------------------------------------------------
------------------------------------------------------------DPVS--------
------------------------------------------------------------------------
----------------------------KTP-ALVFEYINNT--------------------DFKQLYQ---
------------------------------------------------------------------------
---------------------------I-LT--DFDIRFYMYELLKALDYCHSKG-----------IMHRDV
KPHNVMI-----------------------------------------------------------------
------------------------------------------------------------------------
------------------------------------------------------------------------
------------------------------------------------------------------------
-----------------------DHQQKKLRLI----------------------DWGLAEF-------YH-
-----------------------------------------------------PAQEYN-----VRVASRYF
KG-PELLVDY-----QM--------------------YDYSLDMWSLGCMLASMIF---------------R
REPFFHG--------------------------------------------QDNYDQLVRIAKVL-------
------GTEELYGYLKKYHIDLDPHFNDILGQHSRKR--------WENFIHSEN------------------
--------------------------RHLV-----------------------SPEALDLLDKLLRY---DH
QQRLT-------AKEAMEHPYF------------------------------------------
>Other_NKF1__SgK069/1-264
-------------YEEVR--------PLGQ------------GC--------YG----RVLLVTHR------
-------QKG---------------TPLALKQLP--------------KPR---------------------
--------------------------------------TSLRGFLYEFCVGLSLG---------AH-SA---
-------IVT------AYGIGI--------------------------------------------------
------------------------------------------------------------ESA---------
------------------------------------------------------------------------
----------------------------HSY-SFLTEPVLHG--------------------DLMAFIQ---
-PK---------------------------------------------------------------------
---------------------------VGLP--QPAVHRCAAQLASALEYIHARG-----------LVYRDL
KPENVLVC----------------------------------------------------------------
------------------------------------------------------------------------
------------------------------------------------------------------------
------------------------------------------------------------------------
-----------------------DPACRRFKLT----------------------DFGHTRP-------RG-
------------------------------------------------------------TLLRLAGPPIPY
TA-PELCAPPPLPEGLP--------------------IQPALDAWALGVLLFCLLT---------------G
YFPWDR--------------------------------------------PLAEADPFYEDFLIWQAS----
------GQP--------------------------------------RDRPQP-------------------
--------------------------WFGLA-----------------------AAADALLRGLLDP---HP
RRRSA-------VIAIREHL--------------------------------------------
>Other_NKF1__SgK110/1-262
-------------YHLIR--------KLGS------------GS--------YG----RVLLAQPH------
-------QGG---------------PAVALKLLR--------------RDL---------------------
--------------------------------------VLRSTFLREFCVGRCVS---------AH-PG---
-------LLQ------TLAGPL--------------------------------------------------
------------------------------------------------------------QTP---------
------------------------------------------------------------------------
----------------------------RYF-AFAQEYAPCG--------------------DLSGMLQ---
--E---------------------------------------------------------------------
---------------------------RGLP--ELLVKRVVAQLAGALDFLHSRG-----------LVHADV
KPDNVLVF----------------------------------------------------------------
------------------------------------------------------------------------
------------------------------------------------------------------------
------------------------------------------------------------------------
-----------------------DPVCSRVALG----------------------DLGLTRP-------EG-
------------------------------------------------------------SPTPAPPVPLPT
AP-PELCLLLP-PDTLP--------------------LRPAVDSWGLGVLLFCAAT---------------A
CFPWDV--------------------------------------------ALAPNPEFEAFAGWVTTK----
------PQP--------------------------------------PQPPPP-------------------
--------------------------WDQFA-----------------------PPALALLQGLLDL---DP
ETRSP-------PLAVLDFL--------------------------------------------
>Other_NKF1__SBK/1-261
-------------YELVR--------ELGK------------GT--------YG----KVDLVVYK------
-------GTG---------------TKMALKFVN--------------KSK---------------------
--------------------------------------TKLKNFLREVSITNSLS---------SS-PF---
-------IIK------VFDVVF--------------------------------------------------
------------------------------------------------------------ETE---------
------------------------------------------------------------------------
----------------------------DCY-VFAQEYAPAG--------------------DLFDIIP---
-PQ---------------------------------------------------------------------
---------------------------VGLP--EDTVKRCVQQLGLALDFMHGRQ-----------LVHRDI
KPENVLLF----------------------------------------------------------------
------------------------------------------------------------------------
------------------------------------------------------------------------
------------------------------------------------------------------------
-----------------------DRECRRVKLA----------------------DFGMTRR-------VG-
------------------------------------------------------------CRVKRVSGTIPY
TA-PEVCQAGR-ADGLA--------------------VDTGVDVWAFGVLIFCVLT---------------G
NFPWEA---------------------------------------------ASGADAFFEEFVRWQR-----
------GRLP--------------------------------------GLPSQ-------------------
--------------------------WRRFT-----------------------EPALRMFQRLLAL---EP
ERRGP-------AKEVFRFL--------------------------------------------
>Other_IKK__IKKa/1-274
-------------WEMR--------ERLGT------------GG--------FG----NVCLYQHR------
-------ELD---------------LKIAIKSCR--------------LELST----------KNR------
-----------------------------------------ERWCHEIQIMKKLN----------H-AN---
-------VVK------ACDVPE--------------------------------------------------
------------------------------------------------------------ELN---------
------------------------------------------------------------------------
------------------------ILIHDVP-LLAMEYCSGG-------------------DLRKLLNK---
-PEN--------------------------------------------------------------------
--------------------------CCGLK--ESQILSLLSDIGSGIRYLHENK-----------IIHRDL
KPENIVLQDVG-------------------------------------------------------------
------------------------------------------------------------------------
------------------------------------------------------------------------
------------------------------------------------------------------------
-------------------------GKIIHKII----------------------DLGYAKD-------VDQ
GS-----------------------------------------------------------LCTSFVGTLQY
LA-PELFE--------------------------NKPYTATVDYWSFGTMVFECIA---------------G
YRPFLHHLQP-----FT-------------------------------WHEKIKKKDPKCIFACEEMS----
------GE--------------------------------------VRFSSHLP------------------
-------------------------QPNSLCS-------------------LVVEPMENWLQLMLNW---DP
QQRG------------------------------------------------------------
>Other_IKK__IKKb/1-275
-------------WEMK--------ERLGT------------GG--------FG----NVIRWHNQ------
-------ETG---------------EQIAIKQCR--------------QELSP----------RNR------
-----------------------------------------ERWCLEIQIMRRLT----------H-PN---
-------VVA------ARDVPE--------------------------------------------------
------------------------------------------------------------GMQN--------
------------------------------------------------------------------------
------------------------LAPNDLP-LLAMEYCQGG-------------------DLRKYLNQ---
-FEN--------------------------------------------------------------------
--------------------------CCGLR--EGAILTLLSDIASALRYLHENR-----------IIHRDL
KPENIVLQQGE-------------------------------------------------------------
------------------------------------------------------------------------
------------------------------------------------------------------------
------------------------------------------------------------------------
-------------------------QRLIHKII----------------------DLGYAKE-------LDQ
GS-----------------------------------------------------------LCTSFVGTLQY
LA-PELLE--------------------------QQKYTVTVDYWSFGTLAFECIT---------------G
FRPFLPNWQP-----VQ-------------------------------WHSKVRQKSEVDIVVSEDLN----
------GT--------------------------------------VKFSSSLP------------------
-------------------------YPNNLNS-------------------VLAERLEKWLQLMLMW---HP
RQRG------------------------------------------------------------
>Other_IKK__IKKe/1-318
-------------WHTD--------DLLGQ------------GA--------TA----SVYKARNK------
-------KSG---------------ELVAVKVFN--------------TTSYL----------RPR------
-----------------------------------------EVQVREFEVLRKLN----------H-QN---
-------IVK------LFAVEE--------------------------------------------------
------------------------------------------------------------TGG---------
------------------------------------------------------------------------
---------------------------SRQK-VLVMEYCSSG-------------------SLLSVLES---
-PEN--------------------------------------------------------------------
--------------------------AFGLP--EDEFLVVLRCVVAGMNHLRENG-----------IVHRDI
KPGNIMRLVGEE------------------------------------------------------------
------------------------------------------------------------------------
------------------------------------------------------------------------
------------------------------------------------------------------------
-------------------------GQSIYKLT----------------------DFGAARE-------LDD
DE-----------------------------------------------------------KFVSVYGTEEY
LH-PDMYERAV---LRKPQ---------------QKAFGVTVDLWSIGVTLYHAAT---------------G
SLPFIPFGGPRRNKEIM-------------------------------YRITTEKPAGAIAGAQRREN----
------GP--------------------------------------LEWSYTLP------------------
-------------------------ITCQLSL-------------------GLQSQLVPILANILEV---EQ
AKCWG-------FDQFFAETSDILQRVVVHVFSLSQAVLHHIYI--------------------
>Other_IKK__TBK1/1-296
-------------WLLS--------DILGQ------------GA--------TA----NVFRGRHK------
-------KTG---------------DLFAIKVFN--------------NISFL----------RPV------
-----------------------------------------DVQMREFEVLKKLN----------H-KN---
-------IVK------LFAIEE--------------------------------------------------
------------------------------------------------------------ETT---------
------------------------------------------------------------------------
---------------------------TRHK-VLIMEFCPCG-------------------SLYTVLEE---
-PSN--------------------------------------------------------------------
--------------------------AYGLP--ESEFLIVLRDVVGGMNHLRENG-----------IVHRDI
KPGNIMRVIGED------------------------------------------------------------
------------------------------------------------------------------------
------------------------------------------------------------------------
------------------------------------------------------------------------
-------------------------GQSVYKLT----------------------DFGAARE-------LED
DE-----------------------------------------------------------QFVSLYGTEEY
LH-PDMYERAV---LRKDH---------------QKKYGATVDLWSIGVTFYHAAT---------------G
SLPFRPFEGPRRNKEVM-------------------------------YKIITGKPSGAISGVQKAEN----
------GP--------------------------------------IDWSGDMP------------------
-------------------------VSCSLSR-------------------GLQVLLTPVLANILEA---DQ
EKCWG-------FDQFFAETSD------------------------------------------
>STE_STE11_MEKK2_MAP3K2/1-261
-------------WRLGK--------LLGQ------------GA--------FG----RVYLCYDVD-----
--------TG---------------RELAVKQVQFDP-------------------DSPETSKEVN------
------------------------------------------ALECEIQLLKNLL----------H-ER---
-------IVQ------YYG-CL--------------------------------------------------
------------------------------------------------------------RDPQ--------
------------------------------------------------------------------------
---------------------------EKTL-SIFMEYMPGG-------------------SIKDQLK--A-
-YGA--------------------------------------------------------------------
-----------------------------LT--ENVTRKYTRQILEGVHYLHS--N---------MIVHRDI
KGANILRDS---------------------------------------------------------------
------------------------------------------------------------------------
------------------------------------------------------------------------
------------------------------------------------------------------------
--------------------------TGNVKLG----------------------DFGASKR-------LQT
IC---------------------------------------------------LSGTG----MKSVTGTPYW
MS-PEVISG-------E-------------------GYGRKADIWSVACTVVEMLT---------------E
KPPWAEF----------------------------------------------EAMAAIFKIAT--------
-------QP--------------------------------------TNPKLP-------------------
---------------------------PHVS-----------------------DYTRDFLKRIFVE---AK
L-RPS-------ADELLRHMFV------------------------------------------
>STE_STE11_MEKK2_MAP3K3/1-261
-------------WRRGK--------LLGQ------------GA--------FG----RVYLCYDVD-----
--------TG---------------RELASKQVQFDP-------------------DSPETSKEVS------
------------------------------------------ALECEIQLLKNLQ----------H-ER---
-------IVQ------YYG-CL--------------------------------------------------
------------------------------------------------------------RDRA--------
------------------------------------------------------------------------
---------------------------EKTL-TIFMEYMPGG-------------------SVKDQLK--A-
-YGA--------------------------------------------------------------------
-----------------------------LT--ESVTRKYTRQILEGMSYLHS--N---------MIVHRDI
KGANILRDS---------------------------------------------------------------
------------------------------------------------------------------------
------------------------------------------------------------------------
------------------------------------------------------------------------
--------------------------AGNVKLG----------------------DFGASKR-------LQT
IC---------------------------------------------------MSGTG----MRSVTGTPYW
MS-PEVISG-------E-------------------GYGRKADVWSLGCTVVEMLT---------------E
KPPWAEY----------------------------------------------EAMAAIFKIAT--------
-------QP--------------------------------------TNPQLP-------------------
---------------------------SHIS-----------------------EHGRDFLRRIFVE---AR
Q-RPS-------AEELLTHHFA------------------------------------------
>STE_STE11_MEKK15_MEKK15/1-264
-------------WTKGE--------ILGK------------GA--------YG----TVY-CGLTS-----
--------QG---------------QLIAVKQVALDTS------------------NKLAAEKEYR------
------------------------------------------KLQEEVDLLKALK----------H-VN---
-------IVA------YLGTCL--------------------------------------------------
---------------------------------------------------------------Q--------
------------------------------------------------------------------------
---------------------------ENTV-SIFMEFVPGG-------------------SISSIIN--R-
-FGP--------------------------------------------------------------------
-----------------------------LP--EMVFCKYTKQILQGVAYLHE--N---------CVVHRDI
KGNNVMLMP---------------------------------------------------------------
------------------------------------------------------------------------
------------------------------------------------------------------------
------------------------------------------------------------------------
--------------------------TGIIKLI----------------------DFGCARR-------LAW
AG---------------------------------------------------LNGTHS-DMLKSMHGTPYW
MA-PEVINE-------S-------------------GYGRKSDIWSIGCTVFEMAT---------------G
KPPLASM----------------------------------------------DRMAAMFYIGAHR------
------G----------------------------------------LMPPLP-------------------
---------------------------DHFS-----------------------ENAADFVRMCLTR---DQ
HERPS-------ALQLLKHSFL------------------------------------------
>STE_STE11_ASK_MAP3K5/1-264
----------YDENGDRV--------VLGK------------GT--------YG----IVYAGRDLS-----
--------NQ---------------VRIAIKEIPERD------------------------SRYSQ------
------------------------------------------PLHEEIALHKHLK----------H-KN---
-------IVQ------YLGSFS--------------------------------------------------
---------------------------------------------------------------E--------
------------------------------------------------------------------------
---------------------------NGFI-KIFMEQVPGG-------------------SLSALLRS-K-
-WGP--------------------------------------------------------------------
-----------------------------LKDNEQTIGFYTKQILEGLKYLHD--N---------QIVHRDI
KGDNVLINTY--------------------------------------------------------------
------------------------------------------------------------------------
------------------------------------------------------------------------
------------------------------------------------------------------------
--------------------------SGVLKIS----------------------DFGTSKR-------LAG
IN---------------------------------------------------PC-------TETFTGTLQY
MA-PEIIDKGP-----R-------------------GYGKAADIWSLGCTIIEMAT---------------G
KPPFYELG---------------------------------------------EPQAAMFKVGM--------
------FK---------------------------------------VHPEIP-------------------
---------------------------ESMS-----------------------AEAKAFILKCFEP---DP
DKRAC-------ANDLLVDEFL------------------------------------------
>STE_STE11_ASK_MAP3K7/1-255
----------HDANGERV--------VLGK------------GT--------YG----IVYAGRDLS-----
--------NQ---------------VRIAIKEIPERD------------------------SRYSQ------
------------------------------------------PLHEEIALHKYLK----------H-RN---
-------IVQ------YLGSVS--------------------------------------------------
---------------------------------------------------------------E--------
------------------------------------------------------------------------
---------------------------NGYI-KIFMEQVPGG-------------------SLSALLRS-K-
-WGP--------------------------------------------------------------------
-----------------------------MK--EPTIKFYTKQILEGLKYLHE--N---------QIVHRDI
KGDNVLVNTY--------------------------------------------------------------
------------------------------------------------------------------------
------------------------------------------------------------------------
------------------------------------------------------------------------
--------------------------SGVVKIS----------------------DFGTSKR-------LAG
VN---------------------------------------------------PC-------TETFTGTLQY
MA-PEIIDQGP-----R-------------------GYGAPADIWSLGCTIIEMAT---------------S
KPPFHELG---------------------------------------------EPQAAMFKVGM--------
------FK---------------------------------------IHPEIP-------------------
---------------------------EALS-----------------------AEARAFILSCFEP---DP
HKRAT-------TAELLREGFL------------------------------------------
>STE_STE11_ASK_MAP3K6/1-254
----------YTETGERL--------VLGK------------GT--------YG----VVYAGRDRH-----
--------TR---------------VRIAIKEIPERD------------------------SRFSQ------
------------------------------------------PLHEEIALHRRLR----------H-KN---
-------IVR------YLGSAS--------------------------------------------------
---------------------------------------------------------------Q--------
------------------------------------------------------------------------
---------------------------GGYL-KIFMEEVPGG-------------------SLSSLLRS-V-
-WGP--------------------------------------------------------------------
-----------------------------LKDNESTISFYTRQILQGLGYLHD--N---------HIVHRDI
KGDNVLINTF--------------------------------------------------------------
------------------------------------------------------------------------
------------------------------------------------------------------------
------------------------------------------------------------------------
--------------------------SGLLKIS----------------------DFGTSKR-------LAG
IT---------------------------------------------------PC-------TETFTGTLQY
MA-PEIIDQGP-----R-------------------GYGKAADIWSLGCTVIEMAT---------------G
RPPFHELG---------------------------------------------SPQAAMFQVGM--------
------YK---------------------------------------VHPPMP-------------------
---------------------------SSLS-----------------------AEAQAFLLRTFEP---DP
RLRAS-------AQTLLGDPFL------------------------------------------
>STE_STE11_MEKK4_MAP3K4/1-259
-------------WQRGN--------KIGE------------GQ--------YG----KVYTCISVD-----
--------TG---------------ELMAMKEIRFQP----------------------NDHKTIK------
------------------------------------------ETADELKIFEGIK----------H-PN---
-------LVR------YFGVEL--------------------------------------------------
---------------------------------------------------------------H--------
------------------------------------------------------------------------
---------------------------REEM-YIFMEYCDEG-------------------TLEEVSR----
-LG---------------------------------------------------------------------
-----------------------------LQ--EHVIRLYSKQITIAINVLHE--H---------GIVHRDI
KGANIFLTS---------------------------------------------------------------
------------------------------------------------------------------------
------------------------------------------------------------------------
------------------------------------------------------------------------
--------------------------SGLIKLG----------------------DFGCSVK-------LKN
NA---------------------------------------------------QTMPG---EVNSTLGTAAY
MA-PEVITRAKG----E-------------------GHGRAADIWSLGCVVIEMVT---------------G
KRPWHEYE---------------------------------------------HNFQIMYKVGM--------
------GH----------------------------------------KPPIP-------------------
---------------------------ERLS-----------------------PEGKDFLSHCLES---DP
KMRWT-------ASQLLDHSFV------------------------------------------
>STE_STE11_MEKK1_MAP3K1/1-266
-------------WLKGQ--------QIGL------------GA--------FS----SCYQAQDVG-----
--------TG---------------TLMAVKQVTYVRN------------------TSSEQEEVVE------
------------------------------------------ALREEIRMMSHLN----------H-PN---
-------IIR------MLGATC--------------------------------------------------
---------------------------------------------------------------E--------
------------------------------------------------------------------------
---------------------------KSNY-NLFIEWMAGG-------------------SVAHLLS--K-
-YGA--------------------------------------------------------------------
-----------------------------FK--ESVVINYTEQLLRGLSYLHE--N---------QIIHRDV
KGANLLIDST--------------------------------------------------------------
------------------------------------------------------------------------
------------------------------------------------------------------------
------------------------------------------------------------------------
--------------------------GQRLRIA----------------------DFGAAAR-------LAS
KG---------------------------------------------------TGAG---EFQGQLLGTIAF
MA-PEVLRG-------Q-------------------QYGRSCDVWSVGCAIIEMAC---------------A
KPPWNAEK-------------------------------------------HSNHLALIFKIAS--------
------AT---------------------------------------TAPSIP-------------------
---------------------------SHLS-----------------------PGLRDVALRCLEL---QP
QDRPP-------SRELLKHPVF------------------------------------------
>STE_STE20_FRAY_OSR1/1-275
-------------YELQE--------VIGS------------GA--------T---A-VVQAAYCAP-----
--------KK---------------EKVAIKRINLEKCQ----------------------TS-MD------
------------------------------------------ELLKEIQAMSQCH----------H-PN---
-------IVS------YYTSFV--------------------------------------------------
------------------------------------------------------------VKDE--------
------------------------------------------------------------------------
------------------------------L-WLVMKLLSGG-------------------SVLDIIKHIV-
-AKGEH---K--------------------------------------------------------------
--------------------------SGVLD--ESTIATILREVLEGLEYLHK--N---------GQIHRDV
KAGNILLGE---------------------------------------------------------------
------------------------------------------------------------------------
------------------------------------------------------------------------
------------------------------------------------------------------------
--------------------------DGSVQIA----------------------DFGVSAF-------LAT
GG---------------------------------------------------DITR--NKVRKTFVGTPCW
MA-PEVMEQ------VR-------------------GYDFKADIWSFGITAIELAT---------------G
AAPYHKYP----------------------------------------------PMKVLMLTLQ--------
------N----------------------------------------DPPS--------------------L
ETGVQD-----------------KEMLKKYG-----------------------KSFRKMISLCLQK---DP
EKRPT-------AAELLRHKFF------------------------------------------
>STE_STE20_FRAY_STLK3/1-275
-------------YELQE--------VIGS------------GA--------T---A-VVQAALCKP-----
--------RQ---------------ERVAIKRINLEKCQ----------------------TS-MD------
------------------------------------------ELLKEIQAMSQCS----------H-PN---
-------VVT------YYTSFV--------------------------------------------------
------------------------------------------------------------VKDE--------
------------------------------------------------------------------------
------------------------------L-WLVMKLLSGG-------------------SMLDIIKYIV-
-NRGEH---K--------------------------------------------------------------
--------------------------NGVLE--EAIIATILKEVLEGLDYLHR--N---------GQIHRDL
KAGNILLGE---------------------------------------------------------------
------------------------------------------------------------------------
------------------------------------------------------------------------
------------------------------------------------------------------------
--------------------------DGSVQIA----------------------DFGVSAF-------LAT
GG---------------------------------------------------DVTR--NKVRKTFVGTPCW
MA-PEVMEQ------VR-------------------GYDFKADMWSFGITAIELAT---------------G
AAPYHKYP----------------------------------------------PMKVLMLTLQ--------
------N----------------------------------------DPPT--------------------L
ETGVED-----------------KEMMKKYG-----------------------KSFRKLLSLCLQK---DP
SKRPT-------AAELLKCKFF------------------------------------------
>STE_STE20_STLK_STLK5/1-311
-------------YELLT--------VIGK------------GF--------EDL-M-TVNLARYKP-----
--------TG---------------EYVTVRRINLEACS----------------------NEMVT------
------------------------------------------FLQGELHVSKLFN----------H-PN---
-------IVP------YRATFI--------------------------------------------------
------------------------------------------------------------ADNE--------
------------------------------------------------------------------------
------------------------------L-WVVTSFMAYG-------------------SAKDLICTHF-
-MDG--------------------------------------------------------------------
-----------------------------MN--ELAIAYILQGVLKALDYIHH--M---------GYVHRSV
KASHILISV---------------------------------------------------------------
------------------------------------------------------------------------
------------------------------------------------------------------------
------------------------------------------------------------------------
--------------------------DGKVYLS----------------------GLRSNLS-------MIS
HG---------------------------------------------------QRQRVVHDFPKYSVKVLPW
LS-PEVLQQN-----LQ-------------------GYDAKSDIYSVGITACELAN---------------G
HVPFKDMP----------------------------------------------ATQMLLEKLN--------
------G----------------------------------------TVPCLLDTSTIPAEELTMSPSRSVA
NSGLSDSLTTST-PRPSNGDSPSHPYHRTFS-----------------------PHFHHFVEQCLQR---NP
DARPS-------ASTLLNHSFF------------------------------------------
>STE_STE20_STLK_STLK6/1-312
-------------YELQV--------EIGR------------GF--------DNL-T-SVHLARHTP-----
--------TG---------------TLVTIKITNLENCN----------------------EERLK------
------------------------------------------ALQKAVILSHFFR----------H-PN---
-------ITT------YWTVFT--------------------------------------------------
------------------------------------------------------------VGSW--------
------------------------------------------------------------------------
------------------------------L-WVISPFMAYG-------------------SASQLLRTYF-
-PEG--------------------------------------------------------------------
-----------------------------MS--ETLIRNILFGAVRGLNYLHQ--N---------GCIHRSI
KASHILISG---------------------------------------------------------------
------------------------------------------------------------------------
------------------------------------------------------------------------
------------------------------------------------------------------------
--------------------------DGLVTLS----------------------GLSHLHS-------LVK
HG---------------------------------------------------QRHRAVYDFPQFSTSVQPW
LS-PELLRQD-----LH-------------------GYNVKSDIYSVGITACELAS---------------G
QVPFQDMH----------------------------------------------RTQMLLQKLK--------
------G----------------------------------------PPYSPLDISIFPQSESRMKNSQSGV
DSGIGESVLVSSGTHTVNSDRLHTPSSKTFS-----------------------PAFFSLVQLCLQQ---DP
EKRPS-------ASSLLSHVFF------------------------------------------
>STE_STE20_KHS_KHS1/1-258
-------------YELVQ--------RVGS------------GT--------YG----DVYKARNVH-----
--------TG---------------ELAAVKIIKLEPG------------------------DDFS------
------------------------------------------LIQQEIFMVKECK----------H-CN---
-------IVA------YFGSYL--------------------------------------------------
------------------------------------------------------------SREK--------
------------------------------------------------------------------------
------------------------------L-WICMEYCGGG-------------------SLQDIYH----
-VTG--------------------------------------------------------------------
----------------------------PLS--ELQIAYVCRETLQGLAYLHT--K---------GKMHRDI
KGANILLTD---------------------------------------------------------------
------------------------------------------------------------------------
------------------------------------------------------------------------
------------------------------------------------------------------------
--------------------------HGDVKLA----------------------DFGVAAK-------ITA
T-----------------------------------------------------IAK-----RKSFIGTPYW
MA-PEVAAVEK----NG-------------------GYNQLCDIWAVGITAIELGE---------------L
QPPMFDLH----------------------------------------------PMRALFLMSK--------
------SNF--------------------------------------QPPKLKD------------------
--------------------------KTKWS-----------------------STFHNFVKIALTK---NP
KKRPT-------AERLLTHTFV------------------------------------------
>STE_STE20_KHS_KHS2/1-258
-------------FELIQ--------RIGS------------GT--------YG----DVYKARNVN-----
--------TG---------------ELAAIKVIKLEPG------------------------EDFA------
------------------------------------------VVQQEIIMMKDCK----------H-PN---
-------IVA------YFGSYL--------------------------------------------------
------------------------------------------------------------RRDK--------
------------------------------------------------------------------------
------------------------------L-WICMEFCGGG-------------------SLQDIYH----
-VTG--------------------------------------------------------------------
----------------------------PLS--ELQIAYVSRETLQGLYYLHS--K---------GKMHRDI
KGANILLTD---------------------------------------------------------------
------------------------------------------------------------------------
------------------------------------------------------------------------
------------------------------------------------------------------------
--------------------------NGHVKLA----------------------DFGVSAQ-------ITA
T-----------------------------------------------------IAK-----RKSFIGTPYW
MA-PEVAAVER----KG-------------------GYNQLCDLWAVGITAIELAE---------------L
QPPMFDLH----------------------------------------------PMRALFLMTK--------
------SNF--------------------------------------QPPKLKD------------------
--------------------------KMKWS-----------------------NSFHHFVKMALTK---NP
KKRPT-------AEKLLQHPFV------------------------------------------
>STE_STE20_KHS_GCK/1-258
-------------FELLQ--------RVGA------------GT--------YG----DVYKARDTV-----
--------TS---------------ELAAVKIVKLDPG------------------------DDIS------
------------------------------------------SLQQEITILRECR----------H-PN---
-------VVA------YIGSYL--------------------------------------------------
------------------------------------------------------------RNDR--------
------------------------------------------------------------------------
------------------------------L-WICMEFCGGG-------------------SLQEIYH----
-ATG--------------------------------------------------------------------
----------------------------PLE--ERQIAYVCREALKGLHHLHS--Q---------GKIHRDI
KGANLLLTL---------------------------------------------------------------
------------------------------------------------------------------------
------------------------------------------------------------------------
------------------------------------------------------------------------
--------------------------QGDVKLA----------------------DFGVSGE-------LTA
S-----------------------------------------------------VAK-----RRSFIGTPYW
MA-PEVAAVER----KG-------------------GYNELCDVWALGITAIELGE---------------L
QPPLFHLH----------------------------------------------PMRALMLMSKS-------
-------SF--------------------------------------QPPKLRD------------------
--------------------------KTRWT-----------------------QNFHHFLKLALTK---NP
KKRPT-------AEKLLQHPFT------------------------------------------
>STE_STE20_KHS_HPK1/1-258
-------------YDLLQ--------RLGG------------GT--------YG----EVFKARDKV-----
--------SG---------------DLVALKMVKMEPD------------------------DDVS------
------------------------------------------TLQKEILILKTCR----------H-AN---
-------IVA------YHGSYL--------------------------------------------------
------------------------------------------------------------WLQK--------
------------------------------------------------------------------------
------------------------------L-WICMEFCGAG-------------------SLQDIYQ----
-VTG--------------------------------------------------------------------
----------------------------SLS--ELQISYVCREVLQGLAYLHS--Q---------KKIHRDI
KGANILIND---------------------------------------------------------------
------------------------------------------------------------------------
------------------------------------------------------------------------
------------------------------------------------------------------------
--------------------------AGEVRLA----------------------DFGISAQ-------IGA
T-----------------------------------------------------LAR-----RLSFIGTPYW
MA-PEVAAVAL----KG-------------------GYNELCDIWSLGITAIELAE---------------L
QPPLFDVH----------------------------------------------PLRVLFLMTKS-------
------GY---------------------------------------QPPRLKE------------------
--------------------------KGKWS-----------------------AAFHNFIKVTLTK---SP
KKRPS-------ATKMLSHQLV------------------------------------------
>STE_STE20_MSN_HGK/1-265
-------------FELVE--------VVGN------------GT--------YG----QVYKGRHVK-----
--------TG---------------QLAAIKVMDVTE-------------------------DEEE------
------------------------------------------EIKLEINMLKKYS----------HHRN---
-------IAT------YYGAFI--------------------------------------------------
------------------------------------------------------------KKSPP-------
------------------------------------------------------------------------
-------------------------GHDDQL-WLVMEFCGAG-------------------SITDLVK--N-
-TKGN-------------------------------------------------------------------
----------------------------TLK--EDWIAYISREILRGLAHLHI--H---------HVIHRDI
KGQNVLLTE---------------------------------------------------------------
------------------------------------------------------------------------
------------------------------------------------------------------------
------------------------------------------------------------------------
--------------------------NAEVKLV----------------------DFGVSAQ-------LDR
T-----------------------------------------------------VGR-----RNTFIGTPYW
MA-PEVIACDEN--PDA-------------------TYDYRSDLWSCGITAIEMAE---------------G
APPLCDMH----------------------------------------------PMRALFLIPRN-------
-----------------------------------------------PPPRLK-------------------
--------------------------SKKWS-----------------------KKFFSFIEGCLVK---NY
MQRPS-------TEQLLKHPFI------------------------------------------
>STE_STE20_MSN_MINK/1-265
-------------FELVE--------VVGN------------GT--------YG----QVYKGRHVK-----
--------TG---------------QLAAIKVMDVTE-------------------------DEEE------
------------------------------------------EIKQEINMLKKYS----------HHRN---
-------IAT------YYGAFI--------------------------------------------------
------------------------------------------------------------KKSPP-------
------------------------------------------------------------------------
-------------------------GNDDQL-WLVMEFCGAG-------------------SVTDLVK--N-
-TKGN-------------------------------------------------------------------
----------------------------ALK--EDCIAYICREILRGLAHLHA--H---------KVIHRDI
KGQNVLLTE---------------------------------------------------------------
------------------------------------------------------------------------
------------------------------------------------------------------------
------------------------------------------------------------------------
--------------------------NAEVKLV----------------------DFGVSAQ-------LDR
T-----------------------------------------------------VGR-----RNTFIGTPYW
MA-PEVIACDEN--PDA-------------------TYDYRSDIWSLGITAIEMAE---------------G
APPLCDMH----------------------------------------------PMRALFLIPRN-------
-----------------------------------------------PPPRLK-------------------
--------------------------SKKWS-----------------------KKFIDFIDTCLIK---TY
LSRPP-------TEQLLKFPFI------------------------------------------
>STE_STE20_MSN_TNIK/1-265
-------------FELVE--------LVGN------------GT--------YG----QVYKGRHVK-----
--------TG---------------QLAAIKVMDVTG-------------------------DEEE------
------------------------------------------EIKQEINMLKKYS----------HHRN---
-------IAT------YYGAFI--------------------------------------------------
------------------------------------------------------------KKNPP-------
------------------------------------------------------------------------
-------------------------GMDDQL-WLVMEFCGAG-------------------SVTDLIK--N-
-TKGN-------------------------------------------------------------------
----------------------------TLK--EEWIAYICREILRGLSHLHQ--H---------KVIHRDI
KGQNVLLTE---------------------------------------------------------------
------------------------------------------------------------------------
------------------------------------------------------------------------
------------------------------------------------------------------------
--------------------------NAEVKLV----------------------DFGVSAQ-------LDR
T-----------------------------------------------------VGR-----RNTFIGTPYW
MA-PEVIACDEN--PDA-------------------TYDFKSDLWSLGITAIEMAE---------------G
APPLCDMH----------------------------------------------PMRALFLIPRN-------
-----------------------------------------------PAPRLK-------------------
--------------------------SKKWS-----------------------KKFQSFIESCLVK---NH
SQRPA-------TEQLMKHPFI------------------------------------------
>STE_STE20_MSN_NRK/1-289
-------------FSLDK--------TIGL------------GT--------YG----RIYLGLHEK-----
--------TG---------------AFTAVKVMNARKTPLPEIGRRV-RVNKYQKSVGWRYSDEEE------
------------------------------------------DLRTELNLLRKYS----------FHKN---
-------IVS------FYGAFF--------------------------------------------------
------------------------------------------------------------KLSPP-------
------------------------------------------------------------------------
-------------------------GQRHQL-WMVMELCAAG-------------------SVTDVVR--M-
-TSNQ-------------------------------------------------------------------
----------------------------SLK--EDWIAYICREILQGLAHLHA--H---------RVIHRDI
KGQNVLLTH---------------------------------------------------------------
------------------------------------------------------------------------
------------------------------------------------------------------------
------------------------------------------------------------------------
--------------------------NAEVKLV----------------------DFGVSAQ-------VSR
T-----------------------------------------------------NGR-----RNSFIGTPYW
MA-PEVIDCDED--PRR-------------------SYDYRSDVWSVGITAIEMAE---------------G
APPLCNLQ----------------------------------------------PLEALFVILRE-------
-----------------------------------------------SAPTVK-------------------
--------------------------SSGWS-----------------------RKFHNFMEKCTIK---NF
LFRPT-------SANMLQHPFV------------------------------------------
>STE_STE20_NinaC_MYO3B/1-267
-------------WEIIE--------TIGK------------GT--------YG----KVYKVTNKR-----
--------DG---------------SLAAVKILDPVS-------------------------DMDE------
------------------------------------------EIEAEYNILQFLP----------NHPN---
-------VVK------FYGMFY--------------------------------------------------
------------------------------------------------------------KADH--------
------------------------------------------------------------------------
-------------------------CVGGQL-WLVLELCNGG-------------------SVTELVKGLL-
-RCGQ-------------------------------------------------------------------
----------------------------RLD--EAMISYILYGALLGLQHLHN--N---------RIIHRDV
KGNNILLTT---------------------------------------------------------------
------------------------------------------------------------------------
------------------------------------------------------------------------
------------------------------------------------------------------------
--------------------------EGGVKLV----------------------DFGVSAQ-------LTS
T-----------------------------------------------------RLR-----RNTSVGTPFW
MA-PEVIACEQQ--YDS-------------------SYDARCDVWSLGITAIELGD---------------G
DPPLFDMH----------------------------------------------PVKTLFKIPRN-------
-----------------------------------------------PPPTLLH------------------
--------------------------PEKWC-----------------------EEFNHFISQCLIK---DF
ERRPS-------VTHLLDHPFI------------------------------------------
>STE_STE20_NinaC_MYO3A/1-267
-------------WEITE--------TIGK------------GT--------YG----KVFKVLNKK-----
--------NG---------------QKAAVKILDPIH-------------------------DIDE------
------------------------------------------EIEAEYNILKALS----------DHPN---
-------VVR------FYGIYF--------------------------------------------------
------------------------------------------------------------KKDK--------
------------------------------------------------------------------------
-------------------------VNGDKL-WLVLELCSGG-------------------SVTDLVKGFL-
-KRGE-------------------------------------------------------------------
----------------------------RMS--EPLIAYILHEALMGLQHLHN--N---------KTIHRDV
KGNNILLTT---------------------------------------------------------------
------------------------------------------------------------------------
------------------------------------------------------------------------
------------------------------------------------------------------------
--------------------------EGGVKLV----------------------DFGVSAQ-------LTS
T-----------------------------------------------------RHR-----RNTSVGTPFW
MA-PEVIACEQQ--LDT-------------------TYDARCDTWSLGITAIELGD---------------G
DPPLADLH----------------------------------------------PMRALFKIPRN-------
-----------------------------------------------PPPKLRQ------------------
--------------------------PELWS-----------------------AEFNDFISKCLTK---DY
EKRPT-------VSELLQHKFI------------------------------------------
>STE_STE20_MST_MST1/1-252
-------------FDVLE--------KLGE------------GS--------YG----SVYKAIHKE-----
--------TG---------------QIVAIKQVPVES--------------------------DLQ------
------------------------------------------EIIKEISIMQQCD----------S-PH---
-------VVK------YYGSYF--------------------------------------------------
------------------------------------------------------------KNTD--------
------------------------------------------------------------------------
------------------------------L-WIVMEYCGAG-------------------SVSDIIR----
-LRNK-------------------------------------------------------------------
----------------------------TLT--EDEIATILQSTLKGLEYLHF--M---------RKIHRDI
KAGNILLNT---------------------------------------------------------------
------------------------------------------------------------------------
------------------------------------------------------------------------
------------------------------------------------------------------------
--------------------------EGHAKLA----------------------DFGVAGQ-------LTD
T-----------------------------------------------------MAK-----RNTVIGTPFW
MA-PEVIQ-------EI-------------------GYNCVADIWSLGITAIEMAE---------------G
KPPYADIH----------------------------------------------PMRAIFMIPTN-------
-----------------------------------------------PPPTFRK------------------
--------------------------PELWS-----------------------DNFTDFVKQCLVK---SP
EQRAT-------ATQLLQHPFV------------------------------------------
>STE_STE20_MST_MST2/1-252
-------------FDVLE--------KLGE------------GS--------YG----SVFKAIHKE-----
--------SG---------------QVVAIKQVPVES--------------------------DLQ------
------------------------------------------EIIKEISIMQQCD----------S-PY---
-------VVK------YYGSYF--------------------------------------------------
------------------------------------------------------------KNTD--------
------------------------------------------------------------------------
------------------------------L-WIVMEYCGAG-------------------SVSDIIR----
-LRNK-------------------------------------------------------------------
----------------------------TLI--EDEIATILKSTLKGLEYLHF--M---------RKIHRDI
KAGNILLNT---------------------------------------------------------------
------------------------------------------------------------------------
------------------------------------------------------------------------
------------------------------------------------------------------------
--------------------------EGHAKLA----------------------DFGVAGQ-------LTD
T-----------------------------------------------------MAK-----RNTVIGTPFW
MA-PEVIQ-------EI-------------------GYNCVADIWSLGITSIEMAE---------------G
KPPYADIH----------------------------------------------PMRAIFMIPTN-------
-----------------------------------------------PPPTFRK------------------
--------------------------PELWS-----------------------DDFTDFVKKCLVK---NP
EQRAT-------ATQLLQHPFI------------------------------------------
>STE_STE20_YSK_MST3/1-251
-------------FTKLE--------KIGK------------GS--------FG----EVFKGIDNR-----
--------TQ---------------KVVAIKIIDLEEA-----------------------EDEIE------
------------------------------------------DIQQEITVLSQCD----------S-PY---
-------VTK------YYGSYL--------------------------------------------------
------------------------------------------------------------KDTK--------
------------------------------------------------------------------------
------------------------------L-WIIMEYLGGG-------------------SALDLLE----
-PG---------------------------------------------------------------------
----------------------------PLD--ETQIATILREILKGLDYLHS--E---------KKIHRDI
KAANVLLSE---------------------------------------------------------------
------------------------------------------------------------------------
------------------------------------------------------------------------
------------------------------------------------------------------------
--------------------------HGEVKLA----------------------DFGVAGQ-------LTD
T-----------------------------------------------------QIK-----RNTFVGTPFW
MA-PEVIK-------QS-------------------AYDSKADIWSLGITAIELAR---------------G
EPPHSELH----------------------------------------------PMKVLFLIPKN-------
-----------------------------------------------NPPTLEG------------------
----------------------------NYS-----------------------KPLKEFVEACLNK---EP
SFRPT-------AKELLKHKFI------------------------------------------
>STE_STE20_YSK_YSK1/1-251
-------------FTKLD--------RIGK------------GS--------FG----EVYKGIDNH-----
--------TK---------------EVVAIKIIDLEEA-----------------------EDEIE------
------------------------------------------DIQQEITVLSQCD----------S-PY---
-------ITR------YFGSYL--------------------------------------------------
------------------------------------------------------------KSTK--------
------------------------------------------------------------------------
------------------------------L-WIIMEYLGGG-------------------SALDLLK----
-PG---------------------------------------------------------------------
----------------------------PLE--ETYIATILREILKGLDYLHS--E---------RKIHRDI
KAANVLLSE---------------------------------------------------------------
------------------------------------------------------------------------
------------------------------------------------------------------------
------------------------------------------------------------------------
--------------------------QGDVKLA----------------------DFGVAGQ-------LTD
T-----------------------------------------------------QIK-----RNTFVGTPFW
MA-PEVIK-------QS-------------------AYDFKADIWSLGITAIELAK---------------G
EPPNSDLH----------------------------------------------PMRVLFLIPKN-------
-----------------------------------------------SPPTLEG------------------
----------------------------QHS-----------------------KPFKEFVEACLNK---DP
RFRPT-------AKELLKHKFI------------------------------------------
>STE_STE20_YSK_MST4/1-251
-------------FTKLE--------RIGK------------GS--------FG----EVFKGIDNR-----
--------TQ---------------QVVAIKIIDLEEA-----------------------EDEIE------
------------------------------------------DIQQEITVLSQCD----------S-SY---
-------VTK------YYGSYL--------------------------------------------------
------------------------------------------------------------KGSK--------
------------------------------------------------------------------------
------------------------------L-WIIMEYLGGG-------------------SALDLLR----
-AG---------------------------------------------------------------------
----------------------------PFD--EFQIATMLKEILKGLDYLHS--E---------KKIHRDI
KAANVLLSE---------------------------------------------------------------
------------------------------------------------------------------------
------------------------------------------------------------------------
------------------------------------------------------------------------
--------------------------QGDVKLA----------------------DFGVAGQ-------LTD
T-----------------------------------------------------QIK-----RNTFVGTPFW
MA-PEVIQ-------QS-------------------AYDSKADIWSLGITAIELAK---------------G
EPPNSDMH----------------------------------------------PMRVLFLIPKN-------
-----------------------------------------------NPPTLVG------------------
----------------------------DFT-----------------------KSFKEFIDACLNK---DP
SFRPT-------AKELLKHKFI------------------------------------------
>STE_STE20_SLK_SLK/1-259
-------------WEIIG--------ELGD------------GA--------FG----KVYKAQNKE-----
--------TS---------------VLAAAKVIDTKSE------------------------EELE------
------------------------------------------DYMVEIDILASCD----------H-PN---
-------IVK------LLDAFY--------------------------------------------------
------------------------------------------------------------YENN--------
------------------------------------------------------------------------
------------------------------L-WILIEFCAGG-------------------AVDAVML--E-
-LE-R-------------------------------------------------------------------
----------------------------PLT--ESQIQVVCKQTLDALNYLHD--N---------KIIHRDL
KAGNILFTL---------------------------------------------------------------
------------------------------------------------------------------------
------------------------------------------------------------------------
------------------------------------------------------------------------
--------------------------DGDIKLA----------------------DFGVSAK-------NTR
T-----------------------------------------------------IQR-----RDSFIGTPYW
MA-PEVVMCETS--KDR-------------------PYDYKADVWSLGITLIEMAE---------------I
EPPHHELN----------------------------------------------PMRVLLKIAKS-------
-----------------------------------------------EPPTLAQ------------------
--------------------------PSRWS-----------------------SNFKDFLKKCLEK---NV
DARWT-------TSQLLQHPFV------------------------------------------
>STE_STE20_SLK_LOK/1-259
-------------WEIVG--------ELGD------------GA--------FG----KVYKAKNKE-----
--------TG---------------ALAAAKVIETKSE------------------------EELE------
------------------------------------------DYIVEIEILATCD----------H-PY---
-------IVK------LLGAYY--------------------------------------------------
------------------------------------------------------------HDGK--------
------------------------------------------------------------------------
------------------------------L-WIMIEFCPGG-------------------AVDAIML--E-
-LD-R-------------------------------------------------------------------
----------------------------GLT--EPQIQVVCRQMLEALNFLHS--K---------RIIHRDL
KAGNVLMTL---------------------------------------------------------------
------------------------------------------------------------------------
------------------------------------------------------------------------
------------------------------------------------------------------------
--------------------------EGDIRLA----------------------DFGVSAK-------NLK
T-----------------------------------------------------LQK-----RDSFIGTPYW
MA-PEVVMCETM--KDT-------------------PYDYKADIWSLGITLIEMAQ---------------I
EPPHHELN----------------------------------------------PMRVLLKIAKS-------
-----------------------------------------------DPPTLLT------------------
--------------------------PSKWS-----------------------VEFRDFLKIALDK---NP
ETRPS-------AAQLLEHPFV------------------------------------------
>STE_STE20_TAO_TAO2/1-254
-------------FSDLR--------EIGH------------GS--------FG----AVYFARDVR-----
--------NS---------------EVVAIKKMSYSGK---------------------QSNEKWQ------
------------------------------------------DIIKEVRFLQKLR----------H-PN---
-------TIQ------YRGCYL--------------------------------------------------
------------------------------------------------------------REHT--------
------------------------------------------------------------------------
------------------------------A-WLVMEYCLG--------------------SASDLLE--V-
-HK-K-------------------------------------------------------------------
----------------------------PLQ--EVEIAAVTHGALQGLAYLHS--H---------NMIHRDV
KAGNILLSE---------------------------------------------------------------
------------------------------------------------------------------------
------------------------------------------------------------------------
------------------------------------------------------------------------
--------------------------PGLVKLG----------------------DFGSASI-------MAP
--------------------------------------------------------------ANSFVGTPYW
MA-PEVILAMD----EG-------------------QYDGKVDVWSLGITCIELAE---------------R
KPPLFNMN----------------------------------------------AMSALYHIAQN-------
-----------------------------------------------ESPVLQ-------------------
--------------------------SGHWS-----------------------EYFRNFVDSCLQK---IP
QDRPT-------SEVLLKHRFV------------------------------------------
>STE_STE20_TAO_TAO1/1-254
-------------FTDLR--------EIGH------------GS--------FG----AVYFARDVR-----
--------TN---------------EVVAIKKMSYSGK---------------------QSTEKWQ------
------------------------------------------DIIKEVKFLQRIK----------H-PN---
-------SIE------YKGCYL--------------------------------------------------
------------------------------------------------------------REHT--------
------------------------------------------------------------------------
------------------------------A-WLVMEYCLG--------------------SASDLLE--V-
-HK-K-------------------------------------------------------------------
----------------------------PLQ--EVEIAAITHGALQGLAYLHS--H---------TMIHRDI
KAGNILLTE---------------------------------------------------------------
------------------------------------------------------------------------
------------------------------------------------------------------------
------------------------------------------------------------------------
--------------------------PGQVKLA----------------------DFGSASM-------ASP
--------------------------------------------------------------ANSFVGTPYW
MA-PEVILAMD----EG-------------------QYDGKVDVWSLGITCIELAE---------------R
KPPLFNMN----------------------------------------------AMSALYHIAQN-------
-----------------------------------------------ESPTLQ-------------------
--------------------------SNEWS-----------------------DYFRNFVDSCLQK---IP
QDRPT-------SEELLKHIFV------------------------------------------
>STE_STE20_TAO_TAO3/1-254
-------------FIGLH--------EIGH------------GS--------FG----AVYFATNAH-----
--------TS---------------EVVAIKKMSYSGK---------------------QTHEKWQ------
------------------------------------------DILKEVKFLRQLK----------H-PN---
-------TIE------YKGCYL--------------------------------------------------
------------------------------------------------------------KEHT--------
------------------------------------------------------------------------
------------------------------A-WLVMEYCLG--------------------SASDLLE--V-
-HK-K-------------------------------------------------------------------
----------------------------PLQ--EVEIAAITHGALHGLAYLHS--H---------ALIHRDI
KAGNILLTE---------------------------------------------------------------
------------------------------------------------------------------------
------------------------------------------------------------------------
------------------------------------------------------------------------
--------------------------PGQVKLA----------------------DFGSASM-------ASP
--------------------------------------------------------------ANSFVGTPYW
MA-PEVILAMD----EG-------------------QYDGKVDIWSLGITCIELAE---------------R
KPPLFNMN----------------------------------------------AMSALYHIAQN-------
-----------------------------------------------DSPTLQ-------------------
--------------------------SNEWT-----------------------DSFRRFVDYCLQK---IP
QERPT-------SAELLRHDFV------------------------------------------
>STE_STE20_PAKA_PAK1/1-252
-------------YTRFE--------KIGQ------------GA--------SG----TVYTAMDVA-----
--------TG---------------QEVAIKQMNLQQQ------------------------PKKE------
------------------------------------------LIINEILVMRENK----------N-PN---
-------IVN------YLDSYL--------------------------------------------------
------------------------------------------------------------VGDE--------
------------------------------------------------------------------------
------------------------------L-WVVMEYLAGG-------------------SLTDVVT--E-
-T----------------------------------------------------------------------
----------------------------CMD--EGQIAAVCRECLQALEFLHS--N---------QVIHRDI
KSDNILLGM---------------------------------------------------------------
------------------------------------------------------------------------
------------------------------------------------------------------------
------------------------------------------------------------------------
--------------------------DGSVKLT----------------------DFGFCAQ-------ITP
E-----------------------------------------------------QSK-----RSTMVGTPYW
MA-PEVVT-------RK-------------------AYGPKVDIWSLGIMAIEMIE---------------G
EPPYLNEN----------------------------------------------PLRALYLIATN-------
-----------------------------------------------GTPELQN------------------
--------------------------PEKLS-----------------------AIFRDFLNRCLEM---DV
EKRGS-------AKELLQ----------------------------------------------
>STE_STE20_PAKA_PAK3/1-252
-------------YTRFE--------KIGQ------------GA--------SG----TVYTALDIA-----
--------TG---------------QEVAIKQMNLQQQ------------------------PKKE------
------------------------------------------LIINEILVMRENK----------N-PN---
-------IVN------YLDSYL--------------------------------------------------
------------------------------------------------------------VGDE--------
------------------------------------------------------------------------
------------------------------L-WVVMEYLAGG-------------------SLTDVVT--E-
-T----------------------------------------------------------------------
----------------------------CMD--EGQIAAVCRECLQALDFLHS--N---------QVIHRDI
KSDNILLGM---------------------------------------------------------------
------------------------------------------------------------------------
------------------------------------------------------------------------
------------------------------------------------------------------------
--------------------------DGSVKLT----------------------DFGFCAQ-------ITP
E-----------------------------------------------------QSK-----RSTMVGTPYW
MA-PEVVT-------RK-------------------AYGPKVDIWSLGIMAIEMVE---------------G
EPPYLNEN----------------------------------------------PLRALYLIATN-------
-----------------------------------------------GTPELQN------------------
--------------------------PERLS-----------------------AVFRDFLNRCLEM---DV
DRRGS-------AKELLQHPFL------------------------------------------
>STE_STE20_PAKA_PAK2/1-253
-------------YTRYE--------KIGQ------------GA--------SG----TVFTATDVA-----
--------LG---------------QEVAIKQINLQKQ------------------------PKKE------
------------------------------------------LIINEILVMKELK----------N-PN---
-------IVN------FLDSYL--------------------------------------------------
------------------------------------------------------------VGDE--------
------------------------------------------------------------------------
------------------------------L-FVVMEYLAGG-------------------SLTDVVT--E-
-T----------------------------------------------------------------------
----------------------------CMD--EAQIAAVCRECLQALEFLHA--N---------QVIHRDI
KSDNVLLGM---------------------------------------------------------------
------------------------------------------------------------------------
------------------------------------------------------------------------
------------------------------------------------------------------------
--------------------------EGSVKLT----------------------DFGFCAQ-------ITP
E-----------------------------------------------------QSK-----RSTMVGTPYW
MA-PEVVT-------RK-------------------AYGPKVDIWSLGIMAIEMVE---------------G
EPPYLNEN----------------------------------------------PLRALYLIATN-------
-----------------------------------------------GTPELQN------------------
--------------------------PEKLS-----------------------PIFRDFLNRCLEM---DV
EKRGS-------AKELLQHPFL------------------------------------------
>STE_STE20_PAKB_PAK4/1-252
-------------LDNFI--------KIGE------------GS--------TG----IVCIATVRS-----
--------SG---------------KLVAVKKMDLRKQ------------------------QRRE------
------------------------------------------LLFNEVVIMRDYQ----------H-EN---
-------VVE------MYNSYL--------------------------------------------------
------------------------------------------------------------VGDE--------
------------------------------------------------------------------------
------------------------------L-WVVMEFLEGG-------------------ALTDIVT--H-
-T----------------------------------------------------------------------
----------------------------RMN--EEQIAAVCLAVLQALSVLHA--Q---------GVIHRDI
KSDSILLTH---------------------------------------------------------------
------------------------------------------------------------------------
------------------------------------------------------------------------
------------------------------------------------------------------------
--------------------------DGRVKLS----------------------DFGFCAQ-------VSK
E-----------------------------------------------------VPR-----RKSLVGTPYW
MA-PELIS-------RL-------------------PYGPEVDIWSLGIMVIEMVD---------------G
EPPYFNEP----------------------------------------------PLKAMKMIRDN-------
-----------------------------------------------LPPRLKN------------------
--------------------------LHKVS-----------------------PSLKGFLDRLLVR---DP
AQRAT-------AAELLKHPFL------------------------------------------
>STE_STE20_PAKB_PAK5/1-252
-------------LANFI--------KIGE------------GS--------TG----IVCIATEKH-----
--------TG---------------KQVAVKKMDLRKQ------------------------QRRE------
------------------------------------------LLFNEVVIMRDYH----------H-DN---
-------VVD------MYSSYL--------------------------------------------------
------------------------------------------------------------VGDE--------
------------------------------------------------------------------------
------------------------------L-WVVMEFLEGG-------------------ALTDIVT--H-
-T----------------------------------------------------------------------
----------------------------RMN--EEQIATVCLSVLRALSYLHN--Q---------GVIHRDI
KSDSILLTS---------------------------------------------------------------
------------------------------------------------------------------------
------------------------------------------------------------------------
------------------------------------------------------------------------
--------------------------DGRIKLS----------------------DFGFCAQ-------VSK
E-----------------------------------------------------VPK-----RKSLVGTPYW
MA-PEVIS-------RL-------------------PYGTEVDIWSLGIMVIEMID---------------G
EPPYFNEP----------------------------------------------PLQAMRRIRDS-------
-----------------------------------------------LPPRVKD------------------
--------------------------LHKVS-----------------------SVLRGFLDLMLVR---EP
SQRAT-------AQELLGHPFL------------------------------------------
>STE_STE20_PAKB_PAK6/1-252
-------------LDSYV--------KIGE------------GS--------TG----IVCLAREKH-----
--------SG---------------RQVAVKMMDLRKQ------------------------QRRE------
------------------------------------------LLFNEVVIMRDYQ----------H-FN---
-------VVE------MYKSYL--------------------------------------------------
------------------------------------------------------------VGEE--------
------------------------------------------------------------------------
------------------------------L-WVLMEFLQGG-------------------ALTDIVS--Q-
-V----------------------------------------------------------------------
----------------------------RLN--EEQIATVCEAVLQALAYLHA--Q---------GVIHRDI
KSDSILLTL---------------------------------------------------------------
------------------------------------------------------------------------
------------------------------------------------------------------------
------------------------------------------------------------------------
--------------------------DGRVKLS----------------------DFGFCAQ-------ISK
D-----------------------------------------------------VPK-----RKSLVGTPYW
MA-PEVIS-------RS-------------------LYATEVDIWSLGIMVIEMVD---------------G
EPPYFSDS----------------------------------------------PVQAMKRLRDS-------
-----------------------------------------------PPPKLKN------------------
--------------------------SHKVS-----------------------PVLRDFLERMLVR---DP
QERAT-------AQELLDHPFL------------------------------------------
>STE_STE7_MEK1_MAP2K1/1-294
-------------FEKIS--------ELGA------------GN--------GG----VVFKVSHKP-----
--------SG---------------LVMARKLIHLEIK-----------------------PAIRN------
------------------------------------------QIIRELQVLHEC-----------NSPY---
-------IVG------FYGAFY--------------------------------------------------
------------------------------------------------------------SDGE--------
------------------------------------------------------------------------
------------------------------I-SICMEHMDGG-------------------SLDQVLK--K-
-AGR--------------------------------------------------------------------
-----------------------------IP--EQILGKVSIAVIKGLTYLREK-H---------KIMHRDV
KPSNILVNS---------------------------------------------------------------
------------------------------------------------------------------------
------------------------------------------------------------------------
------------------------------------------------------------------------
--------------------------RGEIKLC----------------------DFGVSGQ-------LID
SM---------------------------------------------------ANS---------FVGTRSY
MS-PERLQG-------T-------------------HYSVQSDIWSMGLSLVEMAV---------------G
RYPIPPPDAKELELMFG-CQVEGDAAETP---PRPRTPGRPLSSYGMDSRPPMAIFELLDYIVNE-------
-----------------------------------------------PPPKLP-------------------
--------------------------SGVFS-----------------------LEFQDFVNKCLIK---NP
AERAD-------LKQLMVHAFI------------------------------------------
>STE_STE7_MEK1_MAP2K2/1-298
-------------FERIS--------ELGA------------GN--------GG----VVTKVQHRP-----
--------SG---------------LIMARKLIHLEIK-----------------------PAIRN------
------------------------------------------QIIRELQVLHEC-----------NSPY---
-------IVG------FYGAFY--------------------------------------------------
------------------------------------------------------------SDGE--------
------------------------------------------------------------------------
------------------------------I-SICMEHMDGG-------------------SLDQVLK--E-
-AKR--------------------------------------------------------------------
-----------------------------IP--EEILGKVSIAVLRGLAYLREK-H---------QIMHRDV
KPSNILVNS---------------------------------------------------------------
------------------------------------------------------------------------
------------------------------------------------------------------------
------------------------------------------------------------------------
--------------------------RGEIKLC----------------------DFGVSGQ-------LID
SM---------------------------------------------------ANS---------FVGTRSY
MA-PERLQG-------T-------------------HYSVQSDIWSMGLSLVELAV---------------G
RYPIPPPDAKELEAIFGRPVVDGEEGEPHSISPRPRPPGRPVSGHGMDSRPAMAIFELLDYIVNE-------
-----------------------------------------------PPPKLP-------------------
--------------------------NGVFT-----------------------PDFQEFVNKCLIK---NP
AERAD-------LKMLTNHTFI------------------------------------------
>STE_STE7_MEK5_MAP2K5/1-244
-------------IRYRD--------TLGH------------GN--------GG----TVYKAYHVP-----
--------SG---------------KILAVKVILLDIT-----------------------LELQK------
------------------------------------------QIMSELEILYKC-----------DSSY---
-------IIG------FYGAFF--------------------------------------------------
------------------------------------------------------------VENR--------
------------------------------------------------------------------------
------------------------------I-SICTEFMDGG-------------------SLDVYR-----
---K--------------------------------------------------------------------
-----------------------------MP--EHVLGRIAVAVVKGLTYLWS--L---------KILHRDV
KPSNMLVNT---------------------------------------------------------------
------------------------------------------------------------------------
------------------------------------------------------------------------
------------------------------------------------------------------------
--------------------------RGQVKLC----------------------DFGVSTQ-------LVN
SI---------------------------------------------------AKT---------YVGTNAY
MA-PERISG-------E-------------------QYGIHSDVWSLGISFMELAL---------------G
RFPYPQIQKNQGSLMP---------------------------------------LQLLQCIVDE-------
-----------------------------------------------DSPVLP-------------------
--------------------------VGEFS-----------------------EPFVHFITQCMRK---QP
KERPA-------PEELMGHPFI------------------------------------------
>STE_STE7_MEK3_MAP2K6/1-262
-------------LEPIM--------ELGR------------GA--------YG----VVEKMRHVP-----
--------SG---------------QIMAVKRIRATVN-----------------------SQEQK------
------------------------------------------RLLMDLDISMRTV----------DCPF---
-------TVT------FYGALF--------------------------------------------------
------------------------------------------------------------REGD--------
------------------------------------------------------------------------
------------------------------V-WICMELMDTS-------------------LDKFYKQ--V-
-IDK--------------------------------------------------------------------
--------------------------GQTIP--EDILGKIAVSIVKALEHLHSK-L---------SVIHRDV
KPSNVLINA---------------------------------------------------------------
------------------------------------------------------------------------
------------------------------------------------------------------------
------------------------------------------------------------------------
--------------------------LGQVKMC----------------------DFGISGY-------LVD
SV---------------------------------------------------AKTI--------DAGCKPY
MA-PERINP-EL--NQK-------------------GYSVKSDIWSLGITMIELAI---------------L
RFPYDSWG---------------------------------------------TPFQQLKQVVEE-------
-----------------------------------------------PSPQLP-------------------
--------------------------ADKFS-----------------------AEFVDFTSQCLKK---NS
KERPT-------YPELMQHPFF------------------------------------------
>STE_STE7_MEK3_MAP2K3/1-262
-------------LVTIS--------ELGR------------GA--------YG----VVEKVRHAQ-----
--------SG---------------TIMAVKRIRATVN-----------------------SQEQK------
------------------------------------------RLLMDLDINMRTV----------DCFY---
-------TVT------FYGALF--------------------------------------------------
------------------------------------------------------------REGD--------
------------------------------------------------------------------------
------------------------------V-WICMELMDTS-------------------LDKFYRK--V-
-LDK--------------------------------------------------------------------
--------------------------NMTIP--EDILGEIAVSIVRALEHLHSK-L---------SVIHRDV
KPSNVLINK---------------------------------------------------------------
------------------------------------------------------------------------
------------------------------------------------------------------------
------------------------------------------------------------------------
--------------------------EGHVKMC----------------------DFGISGY-------LVD
SV---------------------------------------------------AKTM--------DAGCKPY
MA-PERINP-EL--NQK-------------------GYNVKSDVWSLGITMIEMAI---------------L
RFPYESWG---------------------------------------------TPFQQLKQVVEE-------
-----------------------------------------------PSPQLP-------------------
--------------------------ADRFS-----------------------PEFVDFTAQCLRK---NP
AERMS-------YLELMEHPFF------------------------------------------
>STE_STE7_MEK4_MAP2K4/1-266
-------------LKDLG--------EIGR------------GA--------YG----SVNKMVHKP-----
--------SG---------------QIMAVKRIRSTVD-----------------------EKEQK------
------------------------------------------QLLMDLDVVMRSS----------DCPY---
-------IVQ------FYGALF--------------------------------------------------
------------------------------------------------------------REGD--------
------------------------------------------------------------------------
------------------------------C-WICMELMSTS-------------------FDKFYKY--V-
-YSVL-------------------------------------------------------------------
--------------------------DDVIP--EEILGKITLATVKALNHLKEN-L---------KIIHRDI
KPSNILLDR---------------------------------------------------------------
------------------------------------------------------------------------
------------------------------------------------------------------------
------------------------------------------------------------------------
--------------------------SGNIKLC----------------------DFGISGQ-------LVD
SI---------------------------------------------------AKTR--------DAGCRPY
MA-PERIDP-SA--SRQ-------------------GYDVRSDVWSLGITLYELAT---------------G
RFPYPKWN---------------------------------------------SVFDQLTQVVKG-------
-----------------------------------------------DPPQLSNS-----------------
------------------------E-EREFS-----------------------PSFINFVNLCLTK---DE
SKRPK-------YKELLKHPFI------------------------------------------
>STE_STE7_MEK7_MAP2K7/1-261
-------------LENLG--------EMGS------------GT--------CG----QVWKMRFRK-----
--------TG---------------HVIAVKQMRRSGN-----------------------KEENK------
------------------------------------------RILMDLDVVLKSH----------DCPY---
-------IVQ------CFGTFI--------------------------------------------------
------------------------------------------------------------TNTD--------
------------------------------------------------------------------------
------------------------------V-FIAMELMGTC-------------------AEKLKKR--M-
-QGP--------------------------------------------------------------------
-----------------------------IP--ERILGKMTVAIVKALYYLKEK-H---------GVIHRDV
KPSNILLDE---------------------------------------------------------------
------------------------------------------------------------------------
------------------------------------------------------------------------
------------------------------------------------------------------------
--------------------------RGQIKLC----------------------DFGISGR-------LVD
SK---------------------------------------------------AKTR--------SAGCAAY
MA-PERIDPPDP--TKP-------------------DYDIRADVWSLGISLPCPSPSQVELAT--------G
QFPYKNCK---------------------------------------------TDFEVLTKVLQE-------
-----------------------------------------------EPPLLPG------------------
--------------------------HMGFS-----------------------GDFQSFVKDCLTK---DH
RKRPK-------YNKLLEHSFI------------------------------------------
>Other_NKF4__CLIK1/1-329
-------------YSLLA--------EIGR------------GS--------YG----VVYEAVAGR-----
--------SG---------------ARVAVKKIRCDAPENV-------------------------------
-----------------------------------------ELALAEFWALTSLKRR--------H-QN---
-------VVQ------FEECVL--------------------------------------------------
------------------------------------------------------------QRNGLAQRMSHG
NKSSQ-------------------------------------------------------------------
------LYLRLVETSLKGERILGYAEEPCYL-WFVMEFCEGG-------------------DLNQYVL--S-
-RR---------------------------------------------------------------------
-----------------------------PD--PATNKSFMLQLTSAIAFLHK--N---------HIVHRDL
KPDNILITE--RSGT---------------------------------------------------------
------------------------------------------------------------------------
------------------------------------------------------------------------
------------------------------------------------------------------------
---------------------------PILKVA----------------------DFGLSKV-------CAG
LAPR-----G---------------------------------KEGNQDNKNVNVNK---YWLSSACGSDFY
MA-PEVWEG---------------------------HYTAKADIFALGIIIWAMIE---------------R
ITFIDSETKKELLGTYI--------------------------------KQGTEIVPVGEALLEN-------
--------PK-------------------------------------MELHIPQK-----------------
-------------------------RRTSMS-----------------------EGIKQLLKDMLAA---NP
QDRPD-------AFELETRMDQV-----------------------------------------
>Other_NKF4__CLIK1L/1-333
-------------YDLIR--------EVGR------------GS--------YG----VVYEAVIRK-----
--------TS---------------ARVAVKKIRCHAPENV-------------------------------
-----------------------------------------ELALREFWALSSIKSQ--------H-PN---
-------VIH------LEECIL--------------------------------------------------
------------------------------------------------------------QKDGMVQKMSHG
SNSS--------------------------------------------------------------------
------LYLQLVETSLKGEIAFD-PRSAYYL-WFVMDFCDGG-------------------DMNEYLL--S-
-RK---------------------------------------------------------------------
-----------------------------PN--RKTNTSFMLQLSSALAFLHK--N---------QIIHRDL
KPDNILISQT-RLDTSD-------------------------------------------------------
------------------------------------------------------------------------
------------------------------------------------------------------------
------------------------------------------------------------------------
-------------------------LEPTLKVA----------------------DFGLSKV-------CS-
-------------------------------------------ASGQNPEEPVSVNK---CFLSTACGTDFY
MA-PEVWEG---------------------------HYTAKADIFALGIIIWAMLE---------------R
ITFIDTETKKELLGSYV--------------------------------KQGTEIVPVGEALLEN-------
--------PK-------------------------------------MELLIPVK-----------------
-------------------------KK-SMN-----------------------GRMKQLIKEMLAA---NP
QDRPD-------AFELELRLVQIAFKDSSWE---------------------------------
>Other_ULK_ULK_ULK1/1-263
-------------FSRKD--------LIGH------------GA--------FA----VVFKGRHREK----
--------HD---------------LEVAVKCINKKNLAKS----------------------QTL------
-------------------------------------------LGKEIKILKELK----------H-EN---
-------IVA------LYDFQE--------------------------------------------------
------------------------------------------------------------MAN---------
------------------------------------------------------------------------
-----------------------------SV-YLVMEYCNGG-------------------DLADYLH--A-
-MRT--------------------------------------------------------------------
-----------------------------LS--EDTIRLFLQQIAGAMRLLHS--K---------GIIHRDL
KPQNILLSNPAGRRANP-------------------------------------------------------
------------------------------------------------------------------------
------------------------------------------------------------------------
------------------------------------------------------------------------
-------------------------NSIRVKIA----------------------DFGFARY-------LQS
N-----------------------------------------------------------MMAATLCGSPMY
MA-PEVIMSQ--------------------------HYDGKADLWSIGTIVYQCLT---------------G
KAPFQ---------------------------------------------ASSPQDLRLFYEK---------
------NKT--------------------------------------LVPTIP-------------------
---------------------------RETS-----------------------APLRQLLLALLQR---NH
KDRMD-------FDEFFHHPFL------------------------------------------
>Other_ULK_ULK_ULK2/1-263
-------------YSKRD--------LVGH------------GA--------FA----VVFRGRHRQK----
--------TD---------------WEVAIKSINKKNLSKS----------------------QIL------
-------------------------------------------LGKEIKILKELQ----------H-EN---
-------IVA------LYDVQE--------------------------------------------------
------------------------------------------------------------LPN---------
------------------------------------------------------------------------
-----------------------------SV-FLVMEYCNGG-------------------DLADYLQ--A-
-KGT--------------------------------------------------------------------
-----------------------------LS--EDTIRVFLHQIAAAMRILHS--K---------GIIHRDL
KPQNILLSYANRRKSSV-------------------------------------------------------
------------------------------------------------------------------------
[truncated: 382,969 more chars]
