# Supplementary material for: Unmasking Determinants of Specificity in the Human Kinome
Source: Cell. 2015 Sep 24;163(1):187–201. doi: 10.1016/j.cell.2015.08.057 (PMC4644237; doi:10.1016/j.cell.2015.08.057)
Supplement: Data S2. Kinase KINspect Results (Average over Ten KINspect Evaluation Runs), Related to Figures 2, 3, and 4 [file mmc4.xlsx]

## Sheet: KINAverageBestSpecificityMask.t
#Average of the 10 best specificity masks achieved after 10 independent runs of KINspect (GA + Pickpocket method)
Alignment position:	1	2	3	4	5	6	7	8	9	10	11	12	13	14	15	16	17	18	19	20	21	22	23	24	25	26	27	28	29	30	31	32	33	34	35	36	37	38	39	40	41	42	43	44	45	46	47	48	49
KINspect score:	0.05	0.125	0.2	0.1	0.15	0.075	0.1	0.125	0.05	0.1	0.125	0.125	0.175	0.425	0.425	0.425	0.025	0.125	0.075	0.025	0.075	0.1	0.05	0.2	0.075	0.175	0.125	0.3	0.125	0.8	0.075	0.125	0.125	0.075	0.025	0.075	0.075	0.1	0	0.1	0.125	0.05	0.075	0.025	0.175	0.1	0.025	0.1	0.15
[truncated: 1,383 more columns]
