# Supplementary material for: Unmasking Determinants of Specificity in the Human Kinome
Source: Cell. 2015 Sep 24;163(1):187–201. doi: 10.1016/j.cell.2015.08.057 (PMC4644237; doi:10.1016/j.cell.2015.08.057)
Supplement: Data S3. Additional Information on the Kinase KINspect Results Regarding Substrate Peptide Proximity, Related to Figure 4 [file mmc5.xlsx]

## Sheet: KINBestMaskWithInformationAbout
MaskPosition	MaskScore	ClosestPeptidePosition	MinDistance
1	0.05	NA	NA
2	0.125	NA	NA
3	0.2	NA	NA
4	0.1	NA	NA
5	0.15	NA	NA
6	0.075	NA	NA
7	0.1	NA	NA
8	0.125	NA	NA
9	0.05	NA	NA
10	0.1	NA	NA
11	0.125	NA	NA
12	0.125	NA	NA
13	0.175	NA	NA
14	0.425	NA	NA
15	0.425	P-7	13.5
16	0.425	P-7	13.4
17	0.025	P-7	12.3
18	0.125	P-7	12.6
19	0.075	P-7	7.5
20	0.025	NA	NA
21	0.075	NA	NA
22	0.1	NA	NA
23	0.05	NA	NA
24	0.2	NA	NA
25	0.075	NA	NA
26	0.175	NA	NA
27	0.125	P-3	14.3
28	0.3	P-7	7.4
29	0.125	P-7	4
30	0.8	P-7	3.9
31	0.075	P-5	3.4
32	0.125	NA	NA
33	0.125	NA	NA
34	0.075	NA	NA
35	0.025	NA	NA
36	0.075	NA	NA
37	0.075	NA	NA
38	0.1	NA	NA
39	0	NA	NA
40	0.1	NA	NA
41	0.125	NA	NA
42	0.05	NA	NA
43	0.075	NA	NA
44	0.025	P-5	6.4
45	0.175	P-0	5.4
46	0.1	NA	NA
47	0.025	NA	NA
48	0.1	NA	NA
49	0.15	NA	NA
50	0.05	NA	NA
51	0.025	NA	NA
52	0.1	NA	NA
53	0.325	NA	NA
54	0.025	P-0	3.4
55	0.15	P-5	10.4
56	0.15	NA	NA
57	0.1	NA	NA
58	0.15	NA	NA
59	0.675	NA	NA
60	0.075	P-7	7.2
61	0.9	P-7	3.9
62	0.65	P-7	6.5
63	0.975	P-7	7.5
64	0.3	P-7	9.1
65	0.225	P-7	12
66	1	P-7	12.8
67	1	P-1	26.2
68	0.525	P-0	30.8
69	0.15	NA	NA
70	0.125	NA	NA
71	0.025	NA	NA
72	0.125	NA	NA
73	0.15	NA	NA
74	0.1	NA	NA
75	0.125	NA	NA
76	0.1	NA	NA
77	0.175	NA	NA
78	1	NA	NA
79	0.9	P-7	16
80	0.35	P-7	17.6
81	0.975	P-7	13.1
82	0.125	P-7	12
83	0.15	P-7	17.9
84	0.15	P-7	19.5
85	0.35	P-7	13.9
86	0.15	P-7	18.4
87	0.075	NA	NA
88	0.15	NA	NA
89	0.2	NA	NA
90	0.025	NA	NA
91	0.075	NA	NA
92	0.175	NA	NA
93	0.125	NA	NA
94	0.075	NA	NA
95	0.525	NA	NA
96	0.5	P-2	35.4
97	0.025	P-2	31.2
98	0.775	P-7	15
99	0.075	P-7	11.1
100	0.175	P-7	8.2
101	0	P-7	6.4
102	0	P-7	3.8
103	0.15	P-7	6.6
104	0.575	P-7	6.1
105	0.075	P-7	9.2
106	0.1	P-0	7.8
107	0.75	P-5	7.6
108	0.35	P+2	12.3
109	0.9	P+2	11.9
110	0.65	P+2	7.5
111	0.1	P+2	7.3
112	0.1	NA	NA
113	0	NA	NA
114	0.125	NA	NA
115	0.25	NA	NA
116	0	NA	NA
117	0.05	NA	NA
118	0	NA	NA
119	0.075	NA	NA
120	0.25	NA	NA
121	0.825	NA	NA
122	0.575	P+3	9.9
123	0.7	P-0	6.7
124	0.45	P-0	6.3
125	0.8	P+2	3.4
126	0.4	P-0	10.6
127	0.325	P+3	9.2
128	0.5	NA	NA
129	0.125	NA	NA
130	0.125	NA	NA
131	0.1	NA	NA
132	0.2	NA	NA
133	0.05	NA	NA
134	0.375	NA	NA
135	0.775	P+3	5.8
136	0.95	P+2	4.3
137	0.325	P+2	3.2
138	1	P+2	7.4
139	0.05	P+5	11.5
140	0.1	P-0	30.3
141	0.05	NA	NA
142	0.075	NA	NA
143	0.05	NA	NA
144	0	NA	NA
145	0.05	NA	NA
146	0.1	NA	NA
147	0.1	NA	NA
148	0.2	NA	NA
149	0.1	NA	NA
150	0.125	NA	NA
151	0.1	NA	NA
152	0.075	NA	NA
153	0.175	NA	NA
154	0.075	NA	NA
155	0.25	NA	NA
156	0.2	NA	NA
157	0.125	NA	NA
158	0.075	NA	NA
159	0.075	NA	NA
160	0.275	NA	NA
161	0.175	NA	NA
162	0.075	NA	NA
163	0.075	NA	NA
164	0.15	NA	NA
165	0.125	NA	NA
166	0.1	NA	NA
167	0.075	NA	NA
168	0.15	NA	NA
169	0.175	NA	NA
170	0.075	NA	NA
171	0.125	NA	NA
172	0.125	NA	NA
173	0.075	NA	NA
174	0.2	NA	NA
175	0.05	NA	NA
176	0.225	NA	NA
177	0.15	NA	NA
178	0.15	NA	NA
179	0.15	NA	NA
180	0.075	NA	NA
181	0.225	NA	NA
182	0.125	NA	NA
183	0.1	NA	NA
184	0.15	NA	NA
185	0	P+3	3.4
186	0.425	P+3	5.8
187	0.9	P+3	4.8
188	0.825	P+3	4.2
189	0.05	P+2	6.7
190	0.975	P+3	9.2
191	0.2	P+3	4
192	0.225	P+2	9
193	0.225	P-7	12.5
194	0.175	P+3	12.9
195	0.05	P+2	11.4
196	0.25	P-7	9.2
197	0.45	P-7	15.4
198	0.15	P-7	17.4
199	0.95	P-7	14.5
200	0.25	P-7	21.3
201	0	P+3	23.2
202	0	P-0	19.3
203	0	P-0	23.1
204	0.075	NA	NA
205	0.175	NA	NA
206	0.075	NA	NA
207	0.075	NA	NA
208	0.125	NA	NA
209	0	NA	NA
210	0.7	P-0	24.6
211	1	P-0	20.4
212	0.85	P-7	13.1
213	0.175	P-7	19.2
214	0.125	P-7	12.3
215	0.1	NA	NA
216	0.15	NA	NA
217	0.075	NA	NA
218	0.075	NA	NA
219	0.15	NA	NA
220	0.05	NA	NA
221	0.125	NA	NA
222	0	P+3	20.4
223	0	P+3	20.7
224	0.2	P+3	16.8
225	0.05	P-7	10.1
226	0.125	P-7	5.6
227	0.075	P-7	15.1
228	0.05	NA	NA
229	0.175	NA	NA
230	0.15	NA	NA
231	0.1	NA	NA
232	0.125	NA	NA
233	0.4	NA	NA
234	0	P-7	10.2
235	0.175	P-7	9.5
236	0.9	P-7	12.6
237	0.975	P-7	14.6
238	0.825	P-7	20.6
239	0.1	P-7	14.3
240	0.05	NA	NA
241	0.075	NA	NA
242	0.05	NA	NA
243	0.05	NA	NA
244	0.1	NA	NA
245	0.1	NA	NA
246	0.075	NA	NA
247	0.05	NA	NA
248	0.075	NA	NA
249	0.1	NA	NA
250	0.1	NA	NA
251	0.125	NA	NA
252	0.075	NA	NA
253	0.05	NA	NA
254	0.2	NA	NA
255	0.125	NA	NA
256	0.1	NA	NA
257	0.15	NA	NA
258	0.1	NA	NA
259	0.2	NA	NA
260	0.125	NA	NA
261	0.05	NA	NA
262	0.075	NA	NA
263	0.15	NA	NA
264	0.05	NA	NA
265	0.075	NA	NA
266	0.125	NA	NA
267	0.125	NA	NA
268	0.05	NA	NA
269	0.05	NA	NA
270	0.075	NA	NA
271	0.1	NA	NA
272	0.125	NA	NA
273	0.125	NA	NA
274	0.075	NA	NA
275	0.125	NA	NA
276	0.025	NA	NA
277	0.15	NA	NA
278	0.175	NA	NA
279	0.075	NA	NA
280	0.075	NA	NA
281	0.175	NA	NA
282	0.1	NA	NA
283	0.075	NA	NA
284	0.075	NA	NA
285	0.05	NA	NA
286	0.225	NA	NA
287	0.175	NA	NA
288	0.175	NA	NA
289	0.125	NA	NA
290	0.1	NA	NA
291	0.1	NA	NA
292	0.05	NA	NA
293	0.05	NA	NA
294	0.15	NA	NA
295	0.075	NA	NA
296	0.1	NA	NA
297	0.25	NA	NA
298	0.15	NA	NA
299	0.1	NA	NA
300	0.1	NA	NA
301	0.05	NA	NA
302	0.025	NA	NA
303	0.2	NA	NA
304	0.175	NA	NA
305	0.1	NA	NA
306	0.075	NA	NA
307	0.075	NA	NA
308	0.15	NA	NA
309	0.1	NA	NA
310	0.2	NA	NA
311	0.075	NA	NA
312	0.075	NA	NA
313	0.075	NA	NA
314	0.075	NA	NA
315	0.175	NA	NA
316	0.125	NA	NA
317	0.125	NA	NA
318	0.075	NA	NA
319	0.1	NA	NA
320	0.125	NA	NA
321	0.125	NA	NA
322	0.075	NA	NA
323	0.075	NA	NA
324	0.1	NA	NA
325	0.15	NA	NA
326	0.1	NA	NA
327	0.15	NA	NA
328	0.1	NA	NA
329	0.15	NA	NA
330	0.1	NA	NA
331	0.25	NA	NA
332	0.1	NA	NA
333	0.1	NA	NA
334	0.125	NA	NA
335	0.175	NA	NA
336	0.175	NA	NA
337	0.075	NA	NA
338	0.05	NA	NA
339	0.075	NA	NA
340	0.125	NA	NA
341	0.15	NA	NA
342	0.05	NA	NA
343	0.1	NA	NA
344	0.1	NA	NA
345	0.15	NA	NA
346	0.05	NA	NA
347	0.15	NA	NA
348	1	NA	NA
349	0.925	P-7	21.1
350	0.8	P-0	17.3
351	0.95	P-7	17.2
352	0.275	P-7	13.4
353	0.25	P+2	13.7
354	0.175	NA	NA
355	0.1	NA	NA
356	0.175	NA	NA
357	0.075	NA	NA
358	0.175	NA	NA
359	0.125	NA	NA
360	0.075	NA	NA
361	0.075	NA	NA
362	0.15	NA	NA
363	0.05	NA	NA
364	0.1	NA	NA
365	0.1	NA	NA
366	0.175	NA	NA
367	0.075	NA	NA
368	0.2	NA	NA
369	0.125	NA	NA
370	0.025	NA	NA
371	0.125	NA	NA
372	0.125	NA	NA
373	0.05	NA	NA
374	0.125	NA	NA
375	0.15	NA	NA
376	0.15	NA	NA
377	0.2	NA	NA
378	0.125	NA	NA
379	0.175	NA	NA
380	0.175	NA	NA
381	0.025	NA	NA
382	0.075	NA	NA
383	0.125	NA	NA
384	0.125	NA	NA
385	0.15	NA	NA
386	0.175	NA	NA
387	0.125	NA	NA
388	0.2	NA	NA
389	0.075	NA	NA
390	0.125	NA	NA
391	0.1	NA	NA
392	0.075	NA	NA
393	0.05	NA	NA
394	0.1	NA	NA
395	0.15	NA	NA
396	0.275	NA	NA
397	0.175	NA	NA
398	0.125	NA	NA
399	0.075	NA	NA
400	0.05	NA	NA
401	0	NA	NA
402	0.125	NA	NA
403	0.175	NA	NA
404	0.075	NA	NA
405	0.05	NA	NA
406	0.075	NA	NA
407	0.175	NA	NA
408	0.1	NA	NA
409	0.25	NA	NA
410	0.05	NA	NA
411	0.075	NA	NA
412	0.175	NA	NA
413	0.125	NA	NA
414	0.175	NA	NA
415	0.175	NA	NA
416	0.125	NA	NA
417	0.225	NA	NA
418	0.15	NA	NA
419	0.125	NA	NA
420	0.125	NA	NA
421	0.125	NA	NA
422	0.125	NA	NA
423	0.025	NA	NA
424	0.15	NA	NA
425	0.125	NA	NA
426	0.15	NA	NA
427	0.175	NA	NA
428	0.05	NA	NA
429	0.15	NA	NA
430	0.075	NA	NA
431	0.2	NA	NA
432	0.2	NA	NA
433	0.275	NA	NA
434	0.075	NA	NA
435	0.275	NA	NA
436	0.05	NA	NA
437	0.2	NA	NA
438	0.2	NA	NA
439	0.1	NA	NA
440	0.1	NA	NA
441	0.05	NA	NA
442	0.2	NA	NA
443	0.15	NA	NA
444	0.125	NA	NA
445	0.1	NA	NA
446	0.125	NA	NA
447	0.15	NA	NA
448	0.175	NA	NA
449	0.2	NA	NA
450	0.15	NA	NA
451	0.125	NA	NA
452	0.1	NA	NA
453	0.05	NA	NA
454	0.075	NA	NA
455	0.075	NA	NA
456	0.025	NA	NA
457	0.475	NA	NA
458	0.975	NA	NA
459	0.8	NA	NA
460	0.925	NA	NA
461	0.75	P+3	20.7
462	0.725	P+3	18.7
463	0.65	P-0	13.2
464	0.25	P-0	11.1
465	0.775	NA	NA
466	0	P-7	12.6
467	0.375	P-7	8.7
468	0.475	P-7	8.8
469	0.025	P-7	5.7
470	0.925	P-7	3.5
471	0.275	P-7	3.7
472	0.575	P-7	2.9
473	0.9	P-7	5.6
474	0.575	P-7	6.2
475	0.075	P-7	5.4
476	0.1	P-3	14.7
477	0.1	NA	NA
478	0.1	NA	NA
479	0.1	NA	NA
480	0.15	NA	NA
481	0.125	NA	NA
482	0.175	NA	NA
483	0.025	NA	NA
484	0	NA	NA
485	0.15	NA	NA
486	0.1	NA	NA
487	0.1	NA	NA
488	0.05	NA	NA
489	0.15	NA	NA
490	0.1	NA	NA
491	0.125	NA	NA
492	0.075	NA	NA
493	0.15	NA	NA
494	0.775	P-3	8.8
495	0.625	P-7	3
496	0.775	P-7	4.6
497	0.25	P-3	2.7
498	0.15	P-6	2.7
499	0.625	P-7	5.7
500	0.6	P-5	3.7
501	0.975	P-6	2.9
502	1	P-6	7.5
503	1	P-6	10.1
504	1	P-4	8.6
505	1	P-6	14.5
506	1	P-6	13.9
507	0.875	P-5	6.3
508	1	P-6	6.7
509	0.9	NA	NA
510	0.35	NA	NA
511	0.15	NA	NA
512	0.225	NA	NA
513	0.15	NA	NA
514	0.15	NA	NA
515	0.075	NA	NA
516	0.175	NA	NA
517	0.225	NA	NA
518	0.175	NA	NA
519	0.1	NA	NA
520	0.15	NA	NA
521	0.2	NA	NA
522	0.15	NA	NA
523	0.25	NA	NA
524	0.2	NA	NA
525	0	NA	NA
526	0.175	NA	NA
527	0.175	NA	NA
528	0.075	NA	NA
529	0.1	NA	NA
530	0.275	NA	NA
531	0.075	NA	NA
532	0.25	NA	NA
533	0.15	NA	NA
534	0.2	NA	NA
535	0.2	NA	NA
536	0.325	NA	NA
537	0.125	NA	NA
538	0.05	NA	NA
539	0.15	NA	NA
540	0.05	NA	NA
541	0.125	NA	NA
542	0.175	NA	NA
543	0.05	NA	NA
544	0.2	NA	NA
545	0.175	NA	NA
546	0.075	NA	NA
547	0.1	NA	NA
548	0.075	NA	NA
549	0.175	NA	NA
550	0.125	NA	NA
551	0.3	NA	NA
552	0.125	NA	NA
553	0.25	NA	NA
554	0.15	NA	NA
555	0.2	NA	NA
556	0.175	NA	NA
557	0.175	NA	NA
558	0.175	NA	NA
559	0.075	NA	NA
560	0.25	NA	NA
561	0.075	NA	NA
562	0.1	NA	NA
563	0.175	NA	NA
564	0.125	NA	NA
565	0.3	NA	NA
566	0.325	NA	NA
567	0.225	NA	NA
568	0.325	NA	NA
569	0.275	NA	NA
570	0.175	NA	NA
571	0.15	NA	NA
572	0.2	NA	NA
573	0.3	NA	NA
574	0.075	NA	NA
575	0.275	NA	NA
576	0.125	NA	NA
577	0.125	NA	NA
578	0.075	NA	NA
579	0.125	NA	NA
580	0.25	NA	NA
581	0.225	NA	NA
582	0.15	NA	NA
583	0.25	NA	NA
584	0.075	NA	NA
585	0.15	NA	NA
586	0.175	NA	NA
587	0.2	NA	NA
588	0.275	NA	NA
589	0.35	P-6	12.1
590	0.075	P-6	7.1
591	0.15	P-6	12.2
592	0.15	P-7	12.7
593	0.15	P-7	16
594	0.25	NA	NA
595	0.15	NA	NA
596	0.175	NA	NA
597	0.35	NA	NA
598	0.175	NA	NA
599	0.075	NA	NA
600	0.1	NA	NA
601	0.125	NA	NA
602	0.075	NA	NA
603	0.8	P+3	11.7
604	0.65	P-3	6.5
605	1	P-5	7.4
606	0.975	P-6	8.2
607	0.975	P-6	8.8
608	0.175	P-6	18.2
609	0.1	NA	NA
610	0.975	NA	NA
611	0.525	P-6	15.5
612	0.9	P-6	16.7
613	0.275	P-6	12.6
614	0.925	P-5	12.5
615	0.5	P-5	15.1
616	0.175	P-7	15.8
617	0.375	P-7	10.7
618	0.475	P-3	13.6
619	0.6	P-7	16.4
620	0.625	P-7	14.8
621	0.125	P-7	12.2
622	0.05	P-7	17
623	0.975	P-7	18
624	0.325	P-7	15.9
625	0.3	P-0	12.8
626	0.075	P-0	18.4
627	0.1	P-7	17.3
628	1	P-0	13.4
629	0.775	P-0	16
630	0.85	P+5	20.7
631	0.875	P-0	17.3
632	1	P+3	14.5
633	0.15	P+5	18.2
634	1	NA	NA
635	0.975	P-7	25.4
636	0.2	P+6	17.9
637	0.025	NA	NA
638	0	NA	NA
639	0	NA	NA
640	0	NA	NA
641	0.025	NA	NA
642	0.925	NA	NA
643	0.85	P+5	14.6
644	0.075	P+2	14.2
645	0	P-0	11.1
646	0.1	P-0	7.5
647	0.1	P-0	5.2
648	0.25	P-0	2.4
649	0.975	P-0	7.2
650	0.575	P-2	2.7
651	0.975	P-2	2.8
652	0.175	P-4	2.8
653	0.35	P-7	3.7
654	0.125	P-7	7.8
655	0.2	P-7	4.8
656	0.35	P-7	6.9
657	0.875	P-7	8.2
658	0.225	P-7	9.3
659	0.4	P-7	12.1
660	0.025	P-7	12.4
661	0.075	P-3	19.5
662	0.15	P-3	17.5
663	0.075	P-3	15.3
664	0.15	NA	NA
665	0.1	NA	NA
666	0.15	NA	NA
667	0.275	NA	NA
668	0.175	NA	NA
669	0.2	NA	NA
670	0.075	NA	NA
671	0.125	NA	NA
672	0.2	NA	NA
673	0.1	NA	NA
674	0.1	NA	NA
675	0.05	NA	NA
676	0.275	NA	NA
677	0.175	NA	NA
678	0.225	NA	NA
679	0.125	NA	NA
680	0.225	NA	NA
681	0.2	NA	NA
682	0.15	NA	NA
683	0.05	NA	NA
684	0.075	NA	NA
685	0.05	NA	NA
686	0.1	NA	NA
687	0.05	NA	NA
688	0.225	NA	NA
689	0.2	NA	NA
690	0.225	NA	NA
691	0.175	NA	NA
692	0.05	NA	NA
693	0.125	NA	NA
694	0.175	NA	NA
695	0.15	NA	NA
696	0.1	NA	NA
697	0.05	NA	NA
698	0.15	NA	NA
699	0	NA	NA
700	0.075	NA	NA
701	0.025	NA	NA
702	0.1	NA	NA
703	0.125	NA	NA
704	0	NA	NA
705	0	NA	NA
706	0.125	NA	NA
707	0.05	NA	NA
708	0.05	NA	NA
709	0	NA	NA
710	0	P+3	46
711	0.05	P+3	20.1
712	0.05	P+3	49.7
713	0.2	P+3	48.5
714	0.075	NA	NA
715	0.05	NA	NA
716	0.125	NA	NA
717	0.175	NA	NA
718	0.075	NA	NA
719	0.125	NA	NA
720	0.075	NA	NA
721	0.125	NA	NA
722	0.025	NA	NA
723	0.1	NA	NA
724	0.05	NA	NA
725	0.025	NA	NA
726	0.1	NA	NA
727	0.125	NA	NA
728	0.1	NA	NA
729	0.175	NA	NA
730	0.125	NA	NA
731	0.1	NA	NA
732	0.125	NA	NA
733	0.15	NA	NA
734	0.075	NA	NA
735	0.075	NA	NA
736	0.15	NA	NA
737	0.05	NA	NA
738	0.25	NA	NA
739	0.125	NA	NA
740	0.125	NA	NA
741	0.1	NA	NA
742	0.175	NA	NA
743	0.125	NA	NA
744	0.05	NA	NA
745	0.15	NA	NA
746	0.1	NA	NA
747	0.325	NA	NA
748	0.125	NA	NA
749	0.025	NA	NA
750	0.225	NA	NA
751	0.05	NA	NA
752	0.175	NA	NA
753	0.075	NA	NA
754	0.125	NA	NA
755	0.1	NA	NA
756	0.075	NA	NA
757	0.075	NA	NA
758	0.35	NA	NA
759	0.1	NA	NA
760	0.15	NA	NA
761	0.075	NA	NA
762	0.125	NA	NA
763	0.2	NA	NA
764	0.1	NA	NA
765	0.1	NA	NA
766	0.075	NA	NA
767	0.125	NA	NA
768	0.05	NA	NA
769	0.125	NA	NA
770	0.1	NA	NA
771	0.1	NA	NA
772	0.175	NA	NA
773	0.075	NA	NA
774	0.125	NA	NA
775	0.075	NA	NA
776	0.15	NA	NA
777	0.2	NA	NA
778	0.15	NA	NA
779	0.1	NA	NA
780	0.125	NA	NA
781	0.075	NA	NA
782	0.025	NA	NA
783	0.2	NA	NA
784	0.025	NA	NA
785	0.1	NA	NA
786	0.175	NA	NA
787	0.125	NA	NA
788	0.175	NA	NA
789	0.125	NA	NA
790	0.125	NA	NA
791	0.175	NA	NA
792	0.15	NA	NA
793	0.125	NA	NA
794	0.075	NA	NA
795	0.1	NA	NA
796	0.1	NA	NA
797	0.025	NA	NA
798	0.175	NA	NA
799	0.175	NA	NA
800	0.1	NA	NA
801	0.225	NA	NA
802	0.075	NA	NA
803	0.125	NA	NA
804	0.15	NA	NA
805	0.1	NA	NA
806	0.1	NA	NA
807	0.2	NA	NA
808	0.1	NA	NA
809	0.075	NA	NA
810	0.2	NA	NA
811	0.125	NA	NA
812	0.05	NA	NA
813	0.175	NA	NA
814	0.15	NA	NA
815	0.175	NA	NA
816	0.125	NA	NA
817	0.175	NA	NA
818	0.175	NA	NA
819	0.075	NA	NA
820	0.1	NA	NA
821	0.05	NA	NA
822	0.075	NA	NA
823	0.175	NA	NA
824	0.075	NA	NA
825	0.075	NA	NA
826	0.025	NA	NA
827	0.025	NA	NA
828	0.1	NA	NA
829	0.15	NA	NA
830	0.025	NA	NA
831	0.05	NA	NA
832	0.1	NA	NA
833	0.05	NA	NA
834	0.175	NA	NA
835	0.175	NA	NA
836	0.225	NA	NA
837	0.025	NA	NA
838	0.075	NA	NA
839	0.25	NA	NA
840	0.075	NA	NA
841	0.15	NA	NA
842	0.1	NA	NA
843	0.1	NA	NA
844	0.075	NA	NA
845	0.15	NA	NA
846	0.075	NA	NA
847	0.15	NA	NA
848	0.125	NA	NA
849	0.15	NA	NA
850	0.05	NA	NA
851	0.225	NA	NA
852	0.025	NA	NA
853	0.15	NA	NA
854	0.175	NA	NA
855	0.1	NA	NA
856	0.125	NA	NA
857	0.1	NA	NA
858	0.175	NA	NA
859	0.1	NA	NA
860	0.025	NA	NA
861	0.125	NA	NA
862	0.275	NA	NA
863	0.175	NA	NA
864	0.125	NA	NA
865	0.1	NA	NA
866	0.2	NA	NA
867	0.175	NA	NA
868	0.05	NA	NA
869	0.175	NA	NA
870	0.125	NA	NA
871	0.075	NA	NA
872	0.1	NA	NA
873	0.1	NA	NA
874	0.175	NA	NA
875	0.1	NA	NA
876	0.175	NA	NA
877	0.075	NA	NA
878	0.125	NA	NA
879	0.1	NA	NA
880	0.125	NA	NA
881	0.05	NA	NA
882	0.2	NA	NA
883	0.075	NA	NA
884	0.1	NA	NA
885	0.2	NA	NA
886	0.05	NA	NA
887	0.175	NA	NA
888	0.075	NA	NA
889	0.175	NA	NA
890	0.15	NA	NA
891	0.15	NA	NA
892	0.175	NA	NA
893	0.125	NA	NA
894	0.175	NA	NA
895	0.075	NA	NA
896	0.3	NA	NA
897	0.2	NA	NA
898	0.075	NA	NA
899	0.05	NA	NA
900	0.25	NA	NA
901	0.125	NA	NA
902	0.175	NA	NA
903	0.1	NA	NA
904	0.1	NA	NA
905	0.025	NA	NA
906	0.175	NA	NA
907	0.15	NA	NA
908	0.125	NA	NA
909	0.1	NA	NA
910	0.075	NA	NA
911	0.175	NA	NA
912	0.2	NA	NA
913	0.1	NA	NA
914	0.125	NA	NA
915	0.15	NA	NA
916	0.075	NA	NA
917	0.1	NA	NA
918	0.025	NA	NA
919	0.125	NA	NA
920	0.15	NA	NA
921	0.1	NA	NA
922	0.15	NA	NA
923	0.125	NA	NA
924	0.1	NA	NA
925	0.2	NA	NA
926	0.1	NA	NA
927	0.15	NA	NA
928	0.075	NA	NA
929	0.15	NA	NA
930	0.05	NA	NA
931	0.075	NA	NA
932	0.125	NA	NA
933	0	NA	NA
934	0.2	NA	NA
935	0.05	NA	NA
936	0.15	NA	NA
937	0.05	NA	NA
938	0.075	NA	NA
939	0.1	NA	NA
940	0.05	NA	NA
941	0.075	NA	NA
942	0.1	NA	NA
943	0.075	NA	NA
944	0.125	NA	NA
945	0.15	NA	NA
946	0.1	NA	NA
947	0.1	NA	NA
948	0.075	NA	NA
949	0.15	NA	NA
950	0.05	NA	NA
951	0.05	NA	NA
952	0.175	NA	NA
953	0.2	NA	NA
954	0.1	NA	NA
955	0.225	NA	NA
956	0.1	NA	NA
957	0.25	NA	NA
958	0.125	NA	NA
959	0.15	NA	NA
960	0.075	NA	NA
961	0.05	NA	NA
962	0.85	NA	NA
963	0.225	P-3	23.6
964	0.175	P-2	20.8
965	0.775	P-2	17.9
966	0	P-7	10.2
967	0.05	P-7	11.1
968	0.175	P-7	9.1
969	0.85	P-7	12.8
970	0.175	P-7	7.8
971	0.05	NA	NA
972	0.2	NA	NA
973	0.075	NA	NA
974	0.075	NA	NA
975	0.075	NA	NA
976	0.1	NA	NA
977	0.15	NA	NA
978	0.15	NA	NA
979	0.25	NA	NA
980	0.175	NA	NA
981	0.05	NA	NA
982	0.15	NA	NA
983	0.15	NA	NA
984	0.1	NA	NA
985	0.025	NA	NA
986	0.1	NA	NA
987	0.075	NA	NA
988	0.1	NA	NA
989	0.15	NA	NA
990	0.05	NA	NA
991	0.1	NA	NA
992	0.225	NA	NA
993	0.025	P-7	4.8
994	0.05	P-0	8.6
995	0.8	P+2	6.1
996	0.7	P+2	3.1
997	0.825	P+2	8
998	0.975	P+5	5.3
999	0.075	P+5	10.3
1000	0.15	NA	NA
1001	0.075	NA	NA
1002	0.15	NA	NA
1003	0.25	NA	NA
1004	0.075	NA	NA
1005	0.05	NA	NA
1006	0.225	NA	NA
1007	0.65	P+5	12.1
1008	0.825	P+5	14.1
1009	0.375	P+5	12.3
1010	0.625	P+5	11.8
1011	0.45	P+2	19.6
1012	1	NA	NA
1013	0.975	P+6	15.2
1014	1	P+6	14.4
1015	0.3	P+2	18.4
1016	0.05	NA	NA
1017	0.125	NA	NA
1018	0.075	NA	NA
1019	0.125	NA	NA
1020	0.1	NA	NA
1021	0.1	NA	NA
1022	0.1	NA	NA
1023	0.025	NA	NA
1024	0.05	NA	NA
1025	0.1	NA	NA
1026	0.125	NA	NA
1027	0.125	NA	NA
1028	0.15	NA	NA
1029	0.025	NA	NA
1030	0.025	NA	NA
1031	0.15	NA	NA
1032	0.125	NA	NA
1033	0.2	NA	NA
1034	0.15	NA	NA
1035	0.125	NA	NA
1036	0.15	NA	NA
1037	0.225	NA	NA
1038	0.05	NA	NA
1039	0.025	NA	NA
1040	0.05	NA	NA
1041	0.125	NA	NA
1042	0.175	NA	NA
1043	0.125	NA	NA
1044	0.05	NA	NA
1045	0.2	NA	NA
1046	0.075	NA	NA
1047	0.025	NA	NA
1048	0.125	NA	NA
1049	0.15	NA	NA
1050	0.075	NA	NA
1051	0.05	NA	NA
1052	0.075	NA	NA
1053	0.1	NA	NA
1054	0.2	NA	NA
1055	0.125	NA	NA
1056	0.1	NA	NA
1057	0.125	NA	NA
1058	0.25	NA	NA
1059	0.075	NA	NA
1060	0.175	NA	NA
1061	1	NA	NA
1062	1	P+3	17.5
1063	0.9	P+3	16.6
1064	0.85	P+5	10.3
1065	0.85	P+5	12.7
1066	1	P+5	8.8
1067	0.65	P+3	7.8
1068	0	P+3	12.1
1069	0.975	NA	NA
1070	0.225	P+6	6.3
1071	0.8	P+5	3.4
1072	1	P+6	3.6
1073	0.925	P+4	2.5
1074	1	P+4	2.8
1075	0.75	P+4	2.9
1076	1	P+2	2.8
1077	0.975	P-0	2.7
1078	0.975	P-0	2.9
1079	0.55	P-1	2.9
1080	0.6	P-1	3
1081	0.425	P-1	2.7
1082	0.05	P-1	3.5
1083	0.15	P+5	7.2
1084	0.2	NA	NA
1085	0.15	P+5	7.4
1086	1	P+6	5.9
1087	0.65	P+5	3.5
1088	0.375	P+5	3.1
1089	0.85	P+6	3.1
1090	0.55	P+6	3.4
1091	0.775	P+1	14.5
1092	0.9	NA	NA
1093	0.225	NA	NA
1094	0.1	NA	NA
1095	0.65	NA	NA
1096	0.725	P+6	2.7
1097	1	P+6	5.7
1098	0.025	P+5	9.2
1099	0.05	P-0	17.4
1100	0.05	P-0	17.3
1101	0.05	NA	NA
1102	0.025	NA	NA
1103	0.05	NA	NA
1104	0.025	NA	NA
1105	0.1	NA	NA
1106	0.125	NA	NA
1107	0.05	NA	NA
1108	0.075	NA	NA
1109	0.05	NA	NA
1110	0.2	NA	NA
1111	0.1	NA	NA
1112	0.075	NA	NA
1113	0	NA	NA
1114	0.1	NA	NA
1115	0.025	NA	NA
1116	0.05	NA	NA
1117	0.975	NA	NA
1118	0.05	P+5	6.8
1119	0.675	P+6	3.8
1120	0.95	P+6	10.4
1121	0.45	P+5	13.9
1122	0.975	P+6	11.7
1123	0.125	P+5	9.5
1124	0.1	P-0	11.2
1125	0.025	P-0	12.9
1126	0	P-1	9.9
1127	0.925	P-0	9.5
1128	0.075	P-2	11.4
1129	0.8	P-1	8.3
1130	0.825	P-1	7.2
1131	0.85	P-2	7
1132	0.45	P-5	9.4
1133	0.175	P-5	2.9
1134	0.75	P-5	2.6
1135	0.625	P-5	7.1
1136	0.15	P-5	8.8
1137	1	P-5	5.2
1138	0.05	P-4	8.6
1139	0.025	NA	NA
1140	0.05	NA	NA
1141	0.075	NA	NA
1142	0.075	NA	NA
1143	0.125	NA	NA
1144	0.125	NA	NA
1145	0.025	NA	NA
1146	0.1	NA	NA
1147	0.075	NA	NA
1148	0.05	NA	NA
1149	0.05	NA	NA
1150	0.05	NA	NA
1151	0	NA	NA
1152	0.8	NA	NA
1153	0.85	P-5	3.5
1154	1	P-5	3.3
1155	0.125	P-4	2.8
1156	0.525	P-1	4
1157	0.8	P-4	2.9
1158	0.025	P-4	2.9
1159	1	P-5	2.5
1160	0.625	P-5	3.7
1161	0	P-5	3.7
1162	0.15	P+3	7.5
1163	0.025	NA	NA
1164	0.075	NA	NA
1165	0.1	NA	NA
1166	0.075	NA	NA
1167	0	NA	NA
1168	0.05	NA	NA
1169	0.15	NA	NA
1170	0.075	NA	NA
1171	0.05	NA	NA
1172	0.125	NA	NA
1173	0.05	NA	NA
1174	0.075	NA	NA
1175	0.075	NA	NA
1176	0.125	NA	NA
1177	0.125	NA	NA
1178	0.15	NA	NA
1179	0.175	NA	NA
1180	0.1	NA	NA
1181	0.1	NA	NA
1182	0.225	NA	NA
1183	0.075	NA	NA
1184	0.1	P-3	19.1
1185	0.15	P-3	17.2
1186	0.2	P-3	14.4
1187	0.05	P-3	22.3
1188	0.1	P-3	23.9
1189	0.2	P-3	13.7
1190	0.2	P-2	12.7
1191	0.175	P-3	9.6
1192	0.1	P-2	9.8
1193	0.1	P-2	8.5
1194	0.125	P-2	10.4
1195	0.1	P-2	12.3
1196	0.05	NA	NA
1197	0.025	NA	NA
1198	0.1	NA	NA
1199	0.05	NA	NA
1200	0.075	NA	NA
1201	0.025	NA	NA
1202	0.025	NA	NA
1203	0.075	NA	NA
1204	0.675	NA	NA
1205	0.65	NA	NA
1206	0.9	P-1	4.9
1207	0.55	P-1	5.1
1208	0.375	P+1	2.7
1209	0.175	P+3	4.7
1210	0.625	P-5	7.1
1211	0.325	P-5	3.9
1212	0.2	P+3	3.4
1213	0.975	P+5	8
1214	0.125	P+5	10.4
1215	0.625	P+5	9
1216	0.375	P+5	6.2
1217	0.65	P+5	11.8
1218	0.8	P+5	14
1219	0.075	P+5	13.5
1220	0.125	NA	NA
1221	0.175	NA	NA
1222	0.1	NA	NA
1223	0.1	NA	NA
1224	0.025	NA	NA
1225	0.175	NA	NA
1226	0.15	NA	NA
1227	0.1	NA	NA
1228	0.2	NA	NA
1229	0.025	NA	NA
1230	0.15	NA	NA
1231	0.85	NA	NA
1232	0.45	P-2	19.3
1233	0.325	P-2	19
1234	0.025	P+1	25.5
1235	0.15	NA	NA
1236	0.05	NA	NA
1237	0.25	NA	NA
1238	0.1	NA	NA
1239	0.125	NA	NA
1240	0.025	NA	NA
1241	0.175	NA	NA
1242	0.15	NA	NA
1243	0.125	NA	NA
1244	0.1	NA	NA
1245	0.775	NA	NA
1246	0.55	P+1	17.9
1247	0.65	P+1	21.4
1248	0.65	P+1	23.3
1249	0.325	P+1	15.7
1250	0.45	P+1	20.5
1251	0.7	P+1	22.3
1252	0.525	P+1	20.4
1253	0.5	P+1	18.6
1254	0.675	P+1	17.6
1255	0.375	P+1	10.9
1256	0.5	P+1	18.2
1257	0.675	P+1	19.4
1258	0.275	P+1	11.5
1259	0.1	P+1	13.4
1260	0.125	P+3	18.8
1261	0.175	P+3	23.9
1262	0.025	P+3	40
1263	0.1	P+3	40.3
1264	0.125	P+3	43.3
1265	0.125	P+3	45.2
1266	0.175	NA	NA
1267	0.075	P+3	29.2
1268	0.125	P+3	29.2
1269	0.65	P+3	23.2
1270	0.55	P+1	24.1
1271	0.4	P-5	17
1272	0.85	P-5	13.9
1273	0.9	P-5	13.3
1274	0.475	P-1	10.3
1275	0.175	P-5	7.8
1276	0.275	P-4	14.2
1277	0.9	P-4	11.8
1278	0.475	P-4	12.9
1279	0.2	P-4	19.2
1280	0.025	P+3	16.2
1281	0.325	P+3	14
1282	0.1	P+1	18.8
1283	0.175	P+1	22.6
1284	0.05	P+3	33.7
1285	0.175	P+3	35.6
1286	0.175	P+1	21.6
1287	0.1	P+1	32.2
1288	0.15	P+1	18.5
1289	0.15	P+3	15
1290	0.175	P-0	19.7
1291	0.2	P-0	18.3
1292	0.075	P-0	33.7
1293	0.125	NA	NA
1294	0.2	NA	NA
1295	0.225	NA	NA
1296	0.075	NA	NA
1297	0.05	NA	NA
1298	0.175	NA	NA
1299	0.075	NA	NA
1300	0.125	NA	NA
1301	0.2	NA	NA
1302	0.075	NA	NA
1303	0.175	NA	NA
1304	0.075	NA	NA
1305	0.125	NA	NA
1306	0.075	NA	NA
1307	0.025	NA	NA
1308	0.1	NA	NA
1309	0.05	NA	NA
1310	0.075	NA	NA
1311	0.075	NA	NA
1312	0.175	NA	NA
1313	0.075	NA	NA
1314	0.1	NA	NA
1315	0.2	NA	NA
1316	0.075	P-0	14.9
1317	0.175	P-0	36.1
1318	0.1	P-0	39.7
1319	0.025	P-0	24
1320	0.2	P-0	22.1
1321	0.275	P-0	21.1
1322	0.775	P-0	18.5
1323	0.75	P-3	15
1324	0.825	P-5	11.1
1325	0.375	P-5	15.3
1326	0.95	P-4	14.3
1327	0.925	P-5	13.9
1328	1	P-3	18.2
1329	0.75	P-3	20.5
1330	0.1	P-3	21.2
1331	0.05	P-3	24.5
1332	0.05	P-3	29.5
1333	0	P-0	19.8
1334	0.025	P-0	24.6
1335	0.125	P-0	25.4
1336	0.1	NA	NA
1337	0.1	NA	NA
1338	0.05	NA	NA
1339	0.125	NA	NA
1340	0.15	NA	NA
1341	0.125	NA	NA
1342	0.475	NA	NA
1343	0.425	NA	NA
1344	0.1	NA	NA
1345	0.1	NA	NA
1346	0.175	NA	NA
1347	0.05	NA	NA
1348	0.025	NA	NA
1349	0	P-0	25.7
1350	0.45	P-0	22.8
1351	0.05	P-0	18.7
1352	0.2	P-5	21.1
1353	0.5	P-5	17.2
1354	0.8	P-5	14.9
1355	0.8	P-5	17.6
1356	0.175	P-5	17.2
1357	0.825	P-5	14.9
1358	0.025	P-5	13.4
1359	0.425	P-1	17.6
1360	0.15	P-1	15.9
1361	0.85	P-1	14.5
1362	0.925	P-1	12.8
1363	0.225	P+5	19.4
1364	0.2	P+6	16.3
1365	0.175	NA	NA
1366	0.125	NA	NA
1367	0.05	NA	NA
1368	0.15	P+6	16.3
1369	0	P+6	14.1
1370	0.45	P+6	17.3
1371	0.1	P+6	16.4
1372	0.95	P+6	13
1373	0	P+6	19.8
1374	0.025	P-0	20.5
1375	0.2	P-0	20.7
1376	0.025	P+2	26.6
1377	0.075	P+2	25.5
1378	0.025	NA	NA
1379	0.05	NA	NA
1380	0.2	P-0	26
1381	0.8	P-0	20.8
1382	0.025	P-0	15.6
1383	0.275	P-0	22.7
1384	0.125	P-0	19.6
1385	0	P-1	19.5
1386	0.425	P-7	22.2
1387	0.975	P-7	23.5
1388	0.825	P-5	22.2
1389	0.975	P-1	18.1
1390	0.9	P-5	15.9
1391	0.125	P-5	18.5
1392	0.225	NA	NA
1393	0.15	NA	NA
1394	0.2	NA	NA
1395	0.1	NA	NA
1396	0.175	NA	NA
1397	0.125	NA	NA
1398	0.125	NA	NA
1399	0.075	NA	NA
1400	0.125	NA	NA
1401	0.15	NA	NA
1402	0.275	NA	NA
1403	0.125	NA	NA
1404	0.125	NA	NA
1405	0.05	NA	NA
1406	0.05	NA	NA
1407	0.05	NA	NA
1408	0.1	NA	NA
1409	0.3	NA	NA
1410	0.05	NA	NA
1411	0.125	NA	NA
1412	0.15	NA	NA
1413	0.05	NA	NA
1414	0.025	NA	NA
1415	0.075	NA	NA
1416	0.1	NA	NA
1417	0.125	NA	NA
1418	0.15	NA	NA
1419	0.15	NA	NA
1420	0.1	NA	NA
1421	0.15	NA	NA
1422	0.025	NA	NA
1423	0.125	NA	NA
1424	0.075	NA	NA
1425	0.1	NA	NA
1426	0.125	NA	NA
1427	0.075	NA	NA
1428	0.15	NA	NA
1429	0.15	NA	NA
1430	0.125	NA	NA
1431	0.075	NA	NA
1432	0.175	NA	NA
