# Supplementary material for: Unmasking Determinants of Specificity in the Human Kinome
Source: Cell. 2015 Sep 24;163(1):187–201. doi: 10.1016/j.cell.2015.08.057 (PMC4644237; doi:10.1016/j.cell.2015.08.057)
Supplement: Data S4. SH2 Domain Sequence Alignment, Related to Figure 6 and Experimental Procedures [file mmc6.zip]

Archive with 1 entries (1 files):
- cell_8433_mmc6.fa
