# Supplementary material for: Unmasking Determinants of Specificity in the Human Kinome
Source: Cell. 2015 Sep 24;163(1):187–201. doi: 10.1016/j.cell.2015.08.057 (PMC4644237; doi:10.1016/j.cell.2015.08.057)
Supplement: Data S4. SH2 Domain Sequence Alignment, Related to Figure 6 and Experimental Procedures [file mmc6.zip › cell_8433_mmc6.fa]

>CRKL/1-82
------------------------------------------------------------------------
------------------------------------------AW----------YMGPV-------------
---SRQEAQTRLQG-------------QRHGM---------------FLVRDSSTCPG--------------
-DYVLSVS-------ENS----------------------RVSHYIINSLPNR-----------------RF
KIGDQEFDHLPA-------------------------LLEFYKIHYLD------------------------
----------------------
>CHN2/1-79
------------------------------------------------------------------------
------------------------------------------RE----------FHGII-------------
---SREQADELL-------G-------GVEGA---------------YILRESQRQPG--------------
-CYTLALR-------FGN---------------------QTLN-YRLFHD-GKH-----------FVGE---
----KRFESIHD-------------------------LVTDGLITLYI------------------------
----------------------
>CHN1/1-79
------------------------------------------------------------------------
------------------------------------------RE----------FHGMI-------------
---SREAADQLL-------I-------VAEGS---------------YLIRESQRQPG--------------
-TYTLALR-------FGS---------------------QTRN-FRLYYD-GKH-----------FVGE---
----KRFESIHD-------------------------LVTDGLITLYI------------------------
----------------------
>Fyn/1-90
------------------------------------------------------------------------
------------------------------------------EW----------YFGKL-------------
---GRKDAERQLLSFG-----------NPRGT---------------FLIRESETTKG--------------
-AYSLSIR-------DWDD-----------------MKGDHVKHYKIRKLDNGG---------------YYI
TT-RAQFETLQQ-------------------------LVQHYSERAAG------------------------
----------------------
>Lck/1-90
------------------------------------------------------------------------
------------------------------------------PW----------FFKNL-------------
---SRKDAERQLLAPG-----------NTHGS---------------FLIRESESTAG--------------
-SFSLSVR-------DFDQ-----------------NQGEVVKHYKIRNLDNGG---------------FYI
SP-RITFPGLHE-------------------------LVRHYTNASDG------------------------
----------------------
>BLNK/1-91
------------------------------------------------------------------------
------------------------------------------PW----------YAGAC-------------
---DRKSAEEALHR-----S-------NKDGS---------------FLIRKSSGHDSKQ------------
-PYTLVVF-------FNK---------------------RVYNIPVRFIEATKQ-----------YALGRK-
KNGEEYFGSVAE-------------------------IIRNHQHSPLV------------------------
----------------------
>CBLC/1-97
------------------------------------------------------------------------
------------------------------------------PG----------YMAFL-------------
---TYDEVQERLQACR-----------DKPGS---------------YIFRPSCTRLG--------------
-QWAIGYVS------SDGS---------------------ILQTIPANKPLSQ----------------VLL
EGQKDGFYLYPD-------------------------GKTHNPDLTELGQAEPQQRIH--------------
----------------------
>CBLB/1-97
------------------------------------------------------------------------
------------------------------------------PG----------YMAFL-------------
---TYDEVKARLQKYS-----------TKPGS---------------YIFRLSCTRLG--------------
-QWAIGYVT------GDGN---------------------ILQTIPHNKPLFQ----------------ALI
DGSREGFYLYPD-------------------------GRSYNPDLTGLCEPTPHDHIK--------------
----------------------
>SHC1/1-79
------------------------------------------------------------------------
------------------------------------------PW----------FHGKL-------------
---SRREAEALLQ---------------LNGD---------------FLVRESTTTPG--------------
-QYVLTGL-------QSG----------------------QPKHLLL------------------VDPEGVV
RTKDHRFESVSH-------------------------LISYHMDNHLP------------------------
----------------------
>SHC2/1-79
------------------------------------------------------------------------
------------------------------------------PW----------YHGRM-------------
---SRRAAERMLR---------------ADGD---------------FLVRDSVTNPG--------------
-QYVLTGM-------HAG----------------------QPKHLLL------------------VDPEGVV
RTKDVLFESISH-------------------------LIDHHLQNGQP------------------------
----------------------
>SHC3/1-79
------------------------------------------------------------------------
------------------------------------------TW----------YQGEM-------------
---SRKEAEGLLE---------------KDGD---------------FLVRKSTTNPG--------------
-SFVLTGM-------HNG----------------------QAKHLLL------------------VDPEGTI
RTKDRVFDSISH-------------------------LINHHLESSLP------------------------
----------------------
>SH2D2A/1-83
------------------------------------------------------------------------
------------------------------------------AW----------FHGFI-------------
---TRREAERLLEP-----K-------PQ-GC---------------YLVRFSES---AV------------
-TFVLTYR-------SRTC----------------------CRHFLLAQLRDG---------------RHVV
LGEDSAHARLQD-------------------------LLLHYTAHPLS------------------------
----------------------
>SOCS1/1-83
------------------------------------------------------------------------
------------------------------------------GF----------YWGPL-------------
---SVHGAHERLRA-------------EPVGT---------------FLVRDSRQR----------------
-NCFFALS-------VKMA--------------------SGPTSIRVHFQAGRFH----------LDGSRES
------FDCLFE-------------------------LLEHYVAAPRR------------------------
----------------------
>Abl2/1-83
------------------------------------------------------------------------
------------------------------------------SW----------YHGPV-------------
---SRSAAEYLLSSLI-----------N--GS---------------FLVRESESSPG--------------
-QLSISLR-------YEG----------------------RVYHYRINTTADGK---------------VYV
TA-ESRFSTLAE-------------------------LVHHHSTVADG------------------------
----------------------
>PLCG2_2/1-82
------------------------------------------------------------------------
------------------------------------------PW----------YYDSL-------------
---SRGEAEDMLMR-----I-------PRDGA---------------FLIRKREG---SD------------
-SYAITFR-------ARGK----------------------VKHCRINRDGRH----------------FVL
GTSAY-FESLVE-------------------------LVSYYEKHSLY------------------------
----------------------
>TNS1/1-102
------------------------------------------------------------------------
------------------------------------------YW----------YKPEI-------------
---SREQAIALLKD-------------QEPGA---------------FIIRDSHSFRG--------------
-AYGLAMK-------VSSPPPTIMQQ----NKK-GDMTHELVRHFLIETGPRGVK--------------LKG
CPNEPNFGSLSA-------------------------LVYQHSIIPLA------------------------
----------------------
>PLCG2_1/1-93
------------------------------------------------------------------------
------------------------------------------KW----------FHKKV-------------
--EKRTSAEKLLQEYCMETG-------GKDGT---------------FLVRESET--FPN------------
-DYTLSFW-------RSGR----------------------VQHCRIRSTMEGGTL------------KYYL
TDNLT-FSSIYA-------------------------LIQHYRETHLR------------------------
----------------------
>SOCS5/1-86
------------------------------------------------------------------------
------------------------------------------PC----------YWGVM-------------
---DRYEAEALLEG-------------KPEGT---------------FLLRDSAQE----------------
-DYLFSVS-------FRRY--------------------NRSLHARIEQWNHNFS----------FDAHDPC
VFH---SSTVTG-------------------------LLEHYKDPSSC------------------------
----------------------
>SOCS4/1-86
------------------------------------------------------------------------
------------------------------------------PC----------YWGVM-------------
---DKYAAEALLEG-------------KPEGT---------------FLLRDSAQE----------------
-DYLFSVS-------FRRY--------------------SRSLHARIEQWNHNFS----------FDAHDPC
VFH---SPDITG-------------------------LLEHYKDPSAC------------------------
----------------------
>SOCS6/1-86
------------------------------------------------------------------------
-----------------------------------------QGW----------YWGPI-------------
---TRWEAEGKLAN-------------VPDGS---------------FLVRDSSDD----------------
-RYLLSLS-------FRSH--------------------GKTLHTRIEHSNGRFS----------FYEQPDV
EG----HTSIVD-------------------------LIEHSIRDSEN------------------------
----------------------
>SOCS7/1-86
------------------------------------------------------------------------
------------------------------------------GW----------YWGPM-------------
---NWEDAEMKLKG-------------KPDGS---------------FLVRDSSDP----------------
-RYILSLS-------FRSQ--------------------GITHHTRMEHYRGTFS----------LWCHPKF
EDR---CQSVVE-------------------------FIKRAIMHSKN------------------------
----------------------
>INPP5D/1-89
------------------------------------------------------------------------
------------------------------------------CW----------NHGNI-------------
---TRSKAEELLSR-----T-------GKDGS---------------FLVRASESISR--------------
-AYALCVL-------YRN---------------------CVYT-YRILPNEDDK-----------FTVQASE
GVSMRFFTKLDQ-------------------------LIEFYKKENMG------------------------
----------------------
>SOCS3/1-89
------------------------------------------------------------------------
------------------------------------------GF----------YWSAV-------------
---TGGEANLLLSA-------------EPAGT---------------FLIRDSSDQ----------------
-RHFFTLS-------VKTQ--------------------SGTKNLRIQCEGGSFS----------LQSDPRS
TQPVPRFDCVLK-------------------------LVHHYMPPPGA------------------------
----------------------
>SOCS2/1-89
------------------------------------------------------------------------
------------------------------------------GW----------YWGSM-------------
---TVNEAKEKLKE-------------APEGT---------------FLIRDSSHS----------------
-DYLLTIS-------VKTS--------------------AGPTNLRIEYQDGKFR----------LDSIICV
KSKLKQFDSVVH-------------------------LIDYYVQMCKD------------------------
----------------------
>GRB10/1-89
------------------------------------------------------------------------
------------------------------------------HW----------FHGRI-------------
---SREESHRIIKQQ----G-------LVDGL---------------FLLRDSQSNPK--------------
-AFVLTLC-------HHQ----------------------KIKNFQILPCEDDGQ------------TFFSL
DDGNTKFSDLIQ-------------------------LVDFYQLNKGV------------------------
----------------------
>GRB14/1-89
------------------------------------------------------------------------
------------------------------------------PW----------FHHKI-------------
---SRDEAQRLIIQQ----G-------LVDGV---------------FLVRDSQSNPK--------------
-TFVLSMS-------HGQ----------------------KIKHFQIIPVEDDGE------------MFHTL
DDGHTRFTDLIQ-------------------------LVEFYQLNKGV------------------------
----------------------
>Syk_1/1-85
------------------------------------------------------------------------
------------------------------------------PF----------FFGNI-------------
---TREEAEDYLVQG----G-------MSDGL---------------YLLRQSRNYLG--------------
-GFALSVA-------HGR----------------------KAHHYTIERELNG---------------TYAI
AGG-RTHASPAD-------------------------LCHYHSQESDG------------------------
----------------------
>PTPN6_2/1-92
------------------------------------------------------------------------
------------------------------------------RW----------YHGHM-------------
---SGGQAETLLQ---------------AKGE------------PWTFLVRESLSQPG--------------
-DFVLSVL-------SDQPKA------------GPGS-PLRVTHIKVMC-----------------EGGRYT
VGGLETFDSLTD-------------------------LVEHFKKTGIE------------------------
----------------------
>PTPN6_1/1-83
------------------------------------------------------------------------
------------------------------------------GW----------FHRDL-------------
---SGLDAETLLK---------------GRGV------------HGSFLARPSRKNQG--------------
-DFSLSVR-------VGD----------------------QVTHIRIQN-----------------SGDFYD
LYGGEKFATLTE-------------------------LVEYYTQQQGV------------------------
----------------------
>GRB7/1-89
------------------------------------------------------------------------
------------------------------------------LW----------FHGRI-------------
---SREESQRLIGQQ----G-------LVDGL---------------FLVRESQRNPQ--------------
-GFVLSLC-------HLQ----------------------KVKHYLILPSEEEGR------------LYFSM
DDGQTRFTDLLQ-------------------------LVEFHQLNRGI------------------------
----------------------
>SLAP2/1-90
------------------------------------------------------------------------
------------------------------------------GW----------LYEGL-------------
---SREKAEELLLLPG-----------NPGGA---------------FLIRESQTRRG--------------
-SYSLSVR-------LSRP-----------------ASWDRIRHYRIHCLDNGW---------------LYI
SP-RLTFPSLQA-------------------------LVDHYSELADD------------------------
----------------------
>BRDG1/1-87
------------------------------------------------------------------------
-----------------------------------------PAC----------FYTVS-------------
----RKEATEMLQKN------------PSLGN---------------MILRPGSDSR---------------
-NYSITIR-----QEIDIP---------------------RIKHYKVMSVGQNY---------------TIE
LEKPVTLPNLFS-------------------------VIDYFVKETRG------------------------
----------------------
>Lyn/1-90
------------------------------------------------------------------------
------------------------------------------EW----------FFKDI-------------
---TRKDAERQLLAPG-----------NSAGA---------------FLIRESETLKG--------------
-SFSLSVR-------DFDP-----------------VHGDVIKHYKIRSLDNGG---------------YYI
SP-RITFPCISD-------------------------MIKHYQKQADG------------------------
----------------------
>Tec/1-91
------------------------------------------------------------------------
------------------------------------------EW----------YCRNM-------------
---NRSKAEQLLRS-----E-------DKEGG---------------FMVRDSSQ---PG------------
-LYTVSLY-------TKFG----------------GEGSSGFRHYHIKETTTSPK-------------KYYL
AEKHA-FGSIPE-------------------------IIEYHKHNAAG------------------------
----------------------
>Csk/1-82
------------------------------------------------------------------------
------------------------------------------PW----------FHGKI-------------
---TREQAERLLYP-------------PETGL---------------FLVRESTNYPG--------------
-DYTLCVS-------CDG----------------------KVEHYRIMY-HAS---------------KLSI
DEE-VYFENLMQ-------------------------LVEHYTSDADG------------------------
----------------------
>Syk_2/1-84
------------------------------------------------------------------------
------------------------------------------PW----------FHGKI-------------
---SREESEQIVLIG----S-------KTNGK---------------FLIRARDNN-G--------------
-SYALCLL-------HEG----------------------KVLHYRIDKDKTG---------------KLSI
PEG-KKFDTLWQ-------------------------LVEHYSYKADG------------------------
----------------------
>PIK3R1_1/1-83
------------------------------------------------------------------------
------------------------------------------EW----------YWGDI-------------
---SREEVNEKLR------D-------TADGT---------------FLVRDASTK-MHG------------
-DYTLTLR-------KGGN----------------------NKLIKIFHRDGK----------------YGF
SDPLT-FSSVVE-------------------------LINHYRNESLA------------------------
----------------------
>PIK3R1_2/1-82
------------------------------------------------------------------------
------------------------------------------TW----------NVGSS-------------
---NRNKAENLLR------G-------KRDGT---------------FLVRESSK---QG------------
-CYACSVV-------VDGE----------------------VKHCVINKTATG----------------YGF
AEPYNLYSSLKE-------------------------LVLHYQHTSLV------------------------
----------------------
>CRK/1-99
------------------------------------------------------------------------
------------------------------------------SW----------YWGRL-------------
---SRQEAVALLQG-------------QRHGV---------------FLVRDSSTSPG--------------
-DYVLSVS-------ENS----------------------RVSHYIINSSGPRPPVPPSPAQPPPGVSPSRL
RIGDQEFDSLPA-------------------------LLEFYKIHYLD------------------------
----------------------
>PTPN11_1/1-83
------------------------------------------------------------------------
------------------------------------------RW----------FHPNI-------------
---TGVEAENLLL---------------TRGV------------DGSFLARPSKSNPG--------------
-DFTLSVR-------RNG----------------------AVTHIKIQN-----------------TGDYYD
LYGGEKFATLAE-------------------------LVQYYMEHHGQ------------------------
----------------------
>PIK3R3_2/1-82
------------------------------------------------------------------------
------------------------------------------TW----------FVEDI-------------
---NRVQAEDLLY------G-------KPDGA---------------FLIRESSK---KG------------
-CYACSVV-------ADGE----------------------VKHCVIYSTARG----------------YGF
AEPYNLYSSLKE-------------------------LVLHYQQTSLV------------------------
----------------------
>PIK3R3_1/1-83
------------------------------------------------------------------------
------------------------------------------EW----------YWGDI-------------
---SREEVNDKLR------D-------MPDGT---------------FLVRDASTK-MQG------------
-DYTLTLR-------KGGN----------------------NKLIKIYHRDGK----------------YGF
SDPLT-FNSVVE-------------------------LINHYHHESLA------------------------
----------------------
>Fgr/1-90
------------------------------------------------------------------------
------------------------------------------EW----------YFGKI-------------
---GRKDAERQLLSPG-----------NPQGA---------------FLIRESETTKG--------------
-AYSLSIR-------DWDQ-----------------TRGDHVKHYKIRKLDMGG---------------YYI
TT-RVQFNSVQE-------------------------LVQHYMEVNDG------------------------
----------------------
>GRAP2/1-82
------------------------------------------------------------------------
------------------------------------------KW----------FHEGL-------------
---SRHQAENLLMG-------------KEVGF---------------FIIRASQSSPG--------------
-DFSISVR-------HED----------------------DVQHFKVMRDNKGN---------------YFL
WT--EKFPSLNK-------------------------LVDYYRTNSIS------------------------
----------------------
>JAK2/1-90
------------------------------------------------------------------------
------------------------------------------SN----------CHGPI-------------
---SMDFAISKLKKAG-----------NQTGL---------------YVLRCSPKDFN--------------
-KYFLTFA-------VERENVI------------------EYKHCLITKNENEE---------------YNL
SGTKKNFSSLKD-------------------------LLNCYQMETVR------------------------
----------------------
>JAK3/1-90
------------------------------------------------------------------------
------------------------------------------EQ----------CHGPI-------------
---TLDFAINKLKTGG-----------SRPGS---------------YVLRRSPQDFD--------------
-SFLLTVC-------VQNPLGP------------------DYKGCLIRRSPTGT---------------FLL
VGLSRPHSSLRE-------------------------LLATCWDGGLH------------------------
----------------------
>JAK1/1-95
------------------------------------------------------------------------
------------------------------------------NG----------CHGPI-------------
---CTEYAINKLRQEG-----------SEEGM---------------YVLRWSCTDFD--------------
-NILMTVTCFEKSEQVQGAQK-------------------QFKNFQIEV-QKGR---------------YSL
HGSDRSFPSLGD-------------------------LMSHLKKQILR------------------------
----------------------
>TNS3/1-103
------------------------------------------------------------------------
------------------------------------------FW----------YKADI-------------
---SREQAIAMLKD-------------KEPGS---------------FIVRDSHSFRG--------------
-AYGLAMK-------VATPPPSVLQL----NKKAGDLANELVRHFLIECTPKGVR--------------LKG
CSNEPYFGSLTA-------------------------LVCQHSITPLA------------------------
----------------------
>BMX/1-89
------------------------------------------------------------------------
------------------------------------------DW----------FAGNI-------------
---SRSQSEQLLRQ-----K-------GKEGA---------------FMVRNSSQ---VG------------
-MYTVSLF-------SKAV----------------NDKKGTVKHYHVHTNAEN---------------KLYL
AENYC-FDSIPK-------------------------LIHYHQHNSAG------------------------
----------------------
>TNS4/1-100
------------------------------------------------------------------------
------------------------------------------YW----------FKPNI-------------
---TREQAIELLRK-------------EEPGA---------------FVIRDSSSYRG--------------
-SFGLALK-------VQEVPASAQN-------RPGEDSNDLIRHFLIESSAKGVH--------------LKG
ADEEPYFGSLSA-------------------------FVCQHSIMALA------------------------
----------------------
>Src/1-90
------------------------------------------------------------------------
------------------------------------------EW----------YFGKI-------------
---TRRESERLLLNAE-----------NPRGT---------------FLVRESETTKG--------------
-AYCLSVS-------DFDN-----------------AKGLNVKHYKIRKLDSGG---------------FYI
TS-RTQFNSLQQ-------------------------LVAYYSKHADG------------------------
----------------------
>SH2D4A/1-84
------------------------------------------------------------------------
------------------------------------------PW----------FHGIL-------------
---TLKKANELLLS-----T-------GMPGS---------------FLIRVSER---IK------------
-GYALSYL-------SEDG----------------------CKHFLIDASADA---------------YSFL
GVDQLQHATLAD-------------------------LVEYHKEEPIT------------------------
----------------------
>SH2D5/1-84
------------------------------------------------------------------------
------------------------------------------IW----------AFAGI-------------
---SRPCALALLRR-------------DVLGA---------------FLLWPELGASG--------------
-QWCLSVR-------TQC----------------------GVVPHQVFRNHLGR---------------YCL
EHLPAEFPSLEA-------------------------LVENHAVTERS------------------------
----------------------
>SH2D6/1-92
------------------------------------------------------------------------
------------------------------------------PW----------YSGNC-------------
---DRYAVESALLH-----L-------QKDGA---------------YTVRPSSGPHGSQ------------
-PFTLAVL-------LRG---------------------RVFNIPIRRLDGGRH-----------YALGREG
RNREELFSSVAA-------------------------MVQHFMWHPLP------------------------
----------------------
>SH2D4B/1-357
MLQQILHDMYIDPELLAELSDVQKHILFYKMREEQLRRWKERETWEALAQDEGLRPPKTKRAASDKHIQWLL
GADGEVWVWIMGEGPGDKPYEEISEELIAERARLQAQREAEELWRQKEAEITKKFRDALANEKARILAEKWK
VEMEGRKAAKVLEERIHEEFKRKEEEERKRGEERIRLQEEQRAKELYWTLKQAQLHCQASEK--------EE
REWEEQLRRSKAADEERSRR--------------AQRARDEYRHHSLRAIQKGTVAG---LSSMFRELGQSH
EQEARLYHHLPDPGLPQPLALPVRTWERPLRPVSRDVIVRWFKEEQLPRRAGFERNTKFIAPWFHGGNYHCF
RRRVTSGTLRTEGQPTRLPSVV
>Srm/1-85
------------------------------------------------------------------------
------------------------------------------PW----------YFSGV-------------
---SRTQAQQLLLSPP-----------NEPGA---------------FLIRPSESSLG--------------
-GYSLSVR-------AQA----------------------KVCHYRVSMAADGS---------------LYL
QK-GRLFPGLEE-------------------------LLTYYKANWKL------------------------
----------------------
>SHB/1-83
------------------------------------------------------------------------
------------------------------------------IW----------YHGAI-------------
---SRGDAENLLRLC-------------KECS---------------YLVRNSQTSKH--------------
-DYSLSLR-------SNQ----------------------GFMHMKLAKTKEK----------------YVL
GQNSPPFDSVPE-------------------------VIHYYTTRKLP------------------------
----------------------
>SHD/1-84
------------------------------------------------------------------------
------------------------------------------PW----------FHGPL-------------
---NRADAESLLSLC-------------KEGS---------------YLVRLSETSPQ--------------
-DCSLSLR-------SSQ----------------------GFLHLKFARTRENQ---------------VVL
GQHSGPFPSVPE-------------------------LVLHYSSRPLP------------------------
----------------------
>SHE/1-84
------------------------------------------------------------------------
------------------------------------------PW----------YHGAI-------------
---SRAEAESRLQPC-------------KEAG---------------YLVRNSESGNS--------------
-RYSIALK-------TSQ----------------------GCVHIIVAQTKDNK---------------YTL
NQTSAVFDSIPE-------------------------VVHYYSNEKLP------------------------
----------------------
>SHF/1-212
------------------------------------------------------------------------
----------------------------------------MEPYEAQK------MMAEIR------------
--GSKETATQPLPLYDTPYEP------EEDGATPEGEG--APWPRESRLPEDDERPPEEYDQPWEWKKERIS
KAFAVDIKVIKDLPWPPPVGQLDSSPSLPDGDRDISGPASPLPEPSLEDSSAQFE----------GPEKSCL
SPGREEKGRLPPRLSAGN------PKSAKPLSMEPSSPLGEWTDPALPLENQLVSRGHQPNRRREPAPAVQR
GQLPGAQQ--------------
>HCK/1-90
------------------------------------------------------------------------
------------------------------------------EW----------FFKGI-------------
---SRKDAERQLLAPG-----------NMLGS---------------FMIRDSETTKG--------------
-SYSLSVR-------DYDP-----------------RQGDTVKHYKIRTLDNGG---------------FYI
SP-RSTFSTLQE-------------------------LVDHYKKGNDG------------------------
----------------------
>MIST/1-91
------------------------------------------------------------------------
------------------------------------------EW----------YIGEY-------------
---SRQAVEEAFMK-----E-------NKDGS---------------FLVRDCSTKSKEE------------
-PYVLAVF-------YEN---------------------KVYNVKIRFLERNQQ-----------FALGTG-
LRGDEKFDSVED-------------------------IIEHYKNFPII------------------------
----------------------
>BCAR3/1-88
------------------------------------------------------------------------
------------------------------------------AW----------YHGRI-------------
---PRQVSENLVQ---------------RDGD---------------FLVRDSLSSPG--------------
-NFVLTCQ-------WKN----------------------LAQHFKINRTVLRLS---------EAYSRVQY
QFEMESFDSIPG-------------------------LVRCYVGNRRP------------------------
----------------------
>SUPT6H/1-89
------------------------------------------------------------------------
------------------------------------------PS----------FHNIN-------------
----FKQAEKMMET-------------MDQGD---------------VIIRPSSKGEN--------------
-HLTVTWK-------VSDG---------------------IYQHVDVREEGKEN----------AFSLGATL
WINSEEFEDLDE-------------------------IVARYVQPMAS------------------------
----------------------
>VAV1/1-82
------------------------------------------------------------------------
------------------------------------------LW----------YAGPM-------------
---ERAGAESILANR-------------SDGT---------------FLVRQRVKDAA--------------
-EFAISIK-------YNV----------------------EVKHIKIMT-AEGL---------------YRI
TEK-KAFRGLTE-------------------------LVEFYQQNSLK------------------------
----------------------
>GRB2/1-83
------------------------------------------------------------------------
------------------------------------------PW----------FFGKI-------------
---PRAKAEEMLSKQ------------RHDGA---------------FLIRESESAPG--------------
-DFSLSVK-------FGN----------------------DVQHFKVLRDGAGK---------------YFL
WV--VKFNSLNE-------------------------LVDYHRSTSVS------------------------
----------------------
>VAV3/1-82
------------------------------------------------------------------------
------------------------------------------PW----------YAGAM-------------
---ERLQAETELINR-------------VNST---------------YLVRHRTKESG--------------
-EYAISIK-------YNN----------------------EAKHIKILT-RDGF---------------FHI
AEN-RKFKSLME-------------------------LVEYYKHHSLK------------------------
----------------------
>VAV2/1-82
------------------------------------------------------------------------
------------------------------------------PW----------FAGNM-------------
---ERQQTDNLLKSH-------------ASGT---------------YLIRERPAEAE--------------
-RFAISIK-------FND----------------------EVKHIKVVE-KDNW---------------IHI
TEA-KKFDSLLE-------------------------LVEYYQCHSLK------------------------
----------------------
>CBL/1-86
------------------------------------------------------------------------
----------------------------------------THPG----------YMAFL-------------
---TYDEVKARLQKFI-----------HKPGS---------------YIFRLSCTRLG--------------
-QWAIGYVT------ADGN---------------------ILQTIPHNKPLFQ----------------ALI
DGFREGFYLFPD-------------------------GRNQNPDL---------------------------
----------------------
>PIK3R2_2/1-82
------------------------------------------------------------------------
------------------------------------------TW----------YVGKI-------------
---NRTQAEEMLS------G-------KRDGT---------------FLIRESSQ---RG------------
-CYACSVV-------VDGD----------------------TKHCVIYRTATG----------------FGF
AEPYNLYGSLKE-------------------------LVLHYQHASLV------------------------
----------------------
>Yes/1-90
------------------------------------------------------------------------
------------------------------------------EW----------YFGKM-------------
---GRKDAERLLLNPG-----------NQRGI---------------FLVRESETTKG--------------
-AYSLSIR-------DWDE-----------------IRGDNVKHYKIRKLDNGG---------------YYI
TT-RAQFDTLQK-------------------------LVKHYTEHADG------------------------
----------------------
>BTK/1-89
------------------------------------------------------------------------
------------------------------------------EW----------YSKHM-------------
---TRSQAEQLLKQ-----E-------GKEGG---------------FIVRDSSK---AG------------
-KYTVSVF-------AKST----------------GDPQGVIRHYVVCSTPQS---------------QYYL
AEKHL-FSTIPE-------------------------LINYHQHNSAG------------------------
----------------------
>PIK3R2_1/1-83
------------------------------------------------------------------------
------------------------------------------EW----------YWGDI-------------
---SREEVNEKLR------D-------TPDGT---------------FLVRDASSK-IQG------------
-EYTLTLR-------KGGN----------------------NKLIKVFHRDGH----------------YGF
SEPLT-FCSVVD-------------------------LINHYRHESLA------------------------
----------------------
>BLK/1-89
------------------------------------------------------------------------
------------------------------------------RW----------FFRSQ-------------
---GRKEAERQLLAPI-----------NKAGS---------------FLIRESETNKG--------------
-AFSLSVK-------DVT------------------TQGELIKHYKIRCLDEGG---------------YYI
SP-RITFPSLQA-------------------------LVQHYSKKGDG------------------------
----------------------
>SH2D1B/1-89
------------------------------------------------------------------------
------------------------------------------PY----------YHGRL-------------
---TKQDCETLLLK-----E-------GVDGN---------------FLLRDSESIPG--------------
-VLCLCVS-------FKN---------------------IVYT-YRIFREKHGY-----------YRIQTAE
GSPKQVFPSLKE-------------------------LISKFEKPNQG------------------------
----------------------
>SH2D1A/1-89
------------------------------------------------------------------------
------------------------------------------AV----------YHGKI-------------
---SRETGEKLLLA-----T-------GLDGS---------------YLLRDSESVPG--------------
-VYCLCVL-------YHG---------------------YIYT-YRVSQTETGS-----------WSAETAP
GVHKRYFRKIKN-------------------------LISAFQKPDQG------------------------
----------------------
>Fer/1-79
------------------------------------------------------------------------
------------------------------------------DW----------YHGAI-------------
---PRIEAQELLK---------------KQGD---------------FLVRESHGKPG--------------
-EYVLSVY-------SDG----------------------QRRHFIIQ------------------YVDNMY
RFEGTGFSNIPQ-------------------------LIDHHYTTKQV------------------------
----------------------
>Fes/1-78
------------------------------------------------------------------------
------------------------------------------LW----------YHGAI-------------
---PRAEVAELLV---------------HSGD---------------FLVRESQGKQ---------------
-EYVLSVL-------WDG----------------------LPRHFIIQ------------------SLDNLY
RLEGEGFPSIPL-------------------------LIDHLLSTQQP------------------------
----------------------
>SH3BP2/1-89
------------------------------------------------------------------------
------------------------------------------SV----------FVNTT-------------
---ESCEVERLFKATSPRGE-------PQDGL---------------YCIRNSSTKSG--------------
-KVLVVWD-------ETSN---------------------KVRNYRIFEKDSK----------------FYL
EG-EVLFVSVGS-------------------------MVEHYHTHVLP------------------------
----------------------
>CTK/1-82
------------------------------------------------------------------------
------------------------------------------PW----------FHGKI-------------
---SGQEAVQQLQP-------------PEDGL---------------FLVRESARHPG--------------
-DYVLCVS-------FGR----------------------DVIHYRVLH-RDG---------------HLTI
DEA-VFFCNLMD-------------------------MVEHYSKDKGA------------------------
----------------------
>STAT6/1-82
------------------------------------------------------------------------
------------------------------------------------------------------------
-FISKQYVTSLLLN-------------EPDGT---------------FLLRFSDSE--IG------------
-GITIAHV-------IR----------------------GQDGSPQIENIQP-------------------F
SAKDLSIRSLGD-------------------------RIRDLAQLKNL-YPKKPKD----------------
----------------------
>STAT4/1-85
------------------------------------------------------------------------
------------------------------------------GW----------YWGPI-------------
---TRWEAEGKLAN-------------VPDGS---------------FLVRDSSDD----------------
-RYLLSLS-------FRSH--------------------GKTLHTRIEHSNGRFS----------FYEQPDV
EG----HTSIVD-------------------------LIEHSIRDSEN------------------------
----------------------
>STAT3/1-81
------------------------------------------------------------------------
--------------------------------------------------------GYIM-----------G
-FISKERERAILST-------------KPPGT---------------FLLRFSESSK-EG------------
-GVTFTWV-------EKD---------------------ISG-KTQIQSVEP-------------------Y
TKQQLNNMSFAE-------------------------IIMGYKIMDAT------------------------
----------------------
>STAT2/1-84
------------------------------------------------------------------------
------------------------------------------LW----------NDGRIM-----------G
-FVSRSQERRLLKK-------------TMSGT---------------FLLRFSESS--EG------------
-GITCSWV-------EHQ---------------------DDD-KVLIYSVQP-------------------Y
TKEVLQSLPLTE-------------------------IIRHYQLLTEE------------------------
----------------------
>STAT1/1-112
------------------------------------------------------------------------
--------------------------------------------------------GCIM-----------G
-FISKERERALLKD-------------QQPGT---------------FLLRFSESSR-EG------------
-AITFTWV-------ERS---------------------QNGGEPDFHAVEP-------------------Y
TKKELSAVTFPD-------------------------IIRNYKVMAAENIPENPLKYLYPNIDKDHAFGKYY
SRPKEA----------------
>GRAP/1-83
------------------------------------------------------------------------
------------------------------------------PW----------YSGRI-------------
---SRQLAEEILMKR------------NHLGA---------------FLIRESESSPG--------------
-EFSVSVN-------YGD----------------------QVQHFKVLREASGK---------------YFL
WE--EKFNSLNE-------------------------LVDFYRTTTIA------------------------
----------------------
>PTPN11_2/1-93
------------------------------------------------------------------------
------------------------------------------RW----------FHGHL-------------
---SGKEAEKLLT---------------EKGK------------HGSFLVRESQSHPG--------------
-DFVLSVR-------TGDDKG------------ESNDGKSKVTHVMIRC-----------------QELKYD
VGGGERFDSLTD-------------------------LVEHYKKNPMV------------------------
----------------------
>CISH/1-89
------------------------------------------------------------------------
------------------------------------------GW----------YWGSI-------------
---TASEARQHLQK-------------MPEGT---------------FLVRDSTHP----------------
-SYLFTLS-------VKTT--------------------RGPTNVRIEYADSSFR----------LDSNCLS
RPRILAFPDVVS-------------------------LVQHYVASCTA------------------------
----------------------
>PLCG1_1/1-97
------------------------------------------------------------------------
------------------------------------------KW----------FHGKLG-----------A
GRDGRHIAERLLTEYCIETG-------APDGS---------------FLVRESET--FVG------------
-DYTLSFW-------RNGK----------------------VQHCRIHSRQDAGTP------------KFFL
TDNLV-FDSLYD-------------------------LITHYQQVPLR------------------------
----------------------
>PLCG1_2/1-81
------------------------------------------------------------------------
------------------------------------------EW----------YHASL-------------
---TRAQAEHMLMR-----V-------PRDGA---------------FLVRKRNE---PN------------
-SYAISFR-------AEGK----------------------IKHCRVQQEGQT----------------VML
GNSE--FDSLVD-------------------------LISYYEKHPLY------------------------
----------------------
>FRK/1-85
------------------------------------------------------------------------
------------------------------------------PW----------FFGAI-------------
---GRSDAEKQLLYSE-----------NKTGS---------------FLIRESESQKG--------------
-EFSLSV-----------------------------LDGAVVKHYRIKRLDEGG---------------FFL
TR-RRIFSTLNE-------------------------FVSHYTKTSDG------------------------
----------------------
>SLAP/1-84
------------------------------------------------------------------------
------------------------------------------GW----------LFEGL-------------
---GRDKAEELLQLPD-----------TKVGS---------------FMIRESETKKG--------------
-FYSLSVR-------HR-----------------------QVKHYRIFRLPNNW---------------YYI
SP-RLTFQCLED-------------------------LVNHYSEVADG------------------------
----------------------
>SH2B2/1-83
------------------------------------------------------------------------
-------------------------------------ELSDYPW----------FHGTL-------------
---SRVKAAQLVL---------------AGGPR----------NHGLFVIRQSETRPG--------------
-EYVLTFN-------FQG----------------------KAKHLRLS-----------------LNGHGQC
HVQHLWFQSVLD-------------------------MLRH-------------------------------
----------------------
>SH2B3/1-85
------------------------------------------------------------------------
------------------------------------------PW----------FHGPI-------------
---SRVKAAQLVQ---------------LQGPD----------AHGVFLVRQSETRRG--------------
-EYVLTFN-------FQG----------------------IAKHLRLS-----------------LTERGQC
RVQHLHFPSVVD-------------------------MLHHFQRSPIP------------------------
----------------------
>SH2B1/1-85
------------------------------------------------------------------------
------------------------------------------PW----------FHGML-------------
---SRLKAAQLVL---------------TGGTG----------SHGVFLVRQSETRRG--------------
-EYVLTFN-------FQG----------------------KAKHLRLS-----------------LNEEGQC
RVQHLWFQSIFD-------------------------MLEHFRVHPIP------------------------
----------------------
>ITK/1-92
------------------------------------------------------------------------
------------------------------------------EW----------YNKSI-------------
---SRDKAEKLLLD-----T-------GKEGA---------------FMVRDSRT---AG------------
-TYTVSVF-------TKAVV---------------SENNPCIKHYHIKETNDNPK-------------RYYV
AEKYV-FDSIPL-------------------------LINYHQHNGGG------------------------
----------------------
>DAPP1/1-82
------------------------------------------------------------------------
------------------------------------------GW----------YHGNL-------------
---TRHAAEALLLS-----N-------GCDGS---------------YLLRDSNETTG--------------
-LYSLSVR-------AKD---------------------SVKHFHVEYT--GYS-----------FKFGFN-
-----EFSSLKD-------------------------FVKHFANQPLI------------------------
----------------------
>RIN1/1-87
------------------------------------------------------------------------
------------------------------------------VW----------LQLQA-------------
---NAAAALHMLRT-------------EPPGT---------------FLVRKSNTRQ---------------
-CQALCMR-------LP-----------------EASGPSFVSSHYILESPGG----------------VSL
EGSELMFPDLVQ-------------------------LICAYCHTRDI------------------------
----------------------
>RIN3/1-88
------------------------------------------------------------------------
------------------------------------------VW----------LQLSL-------------
---GQAEVARILHR-------------VVAGM---------------FLVRRDSSSK---------------
-QLVLCVH-------FPSL--------------NESSAE--VLEYTIKEEKSI----------------LYL
EGSALVFEDIFR-------------------------LIAFYCVSRDL------------------------
----------------------
>RIN2/1-86
------------------------------------------------------------------------
------------------------------------------IW----------LQLSL-------------
---SEEEAAEVLQA-------------QPPGI---------------FLVHKSTKMQ---------------
-KKVLSLR-------LP----------------CEFGAP--LKEFAIKESTYT----------------FSL
EGSGISFADLFR-------------------------LIAFYCISRDV------------------------
----------------------
>RASA1_2/1-83
------------------------------------------------------------------------
------------------------------------------IW----------FHGKI-------------
---SKQEAYNLLM---------------TVGQ------------VCSFLVRPSDNTPG--------------
-DYSLYFR-------TNE----------------------NIQRFKICP-----------------TPNNQF
MMGGRYYNSIGD-------------------------IIDHYRKEQIV------------------------
----------------------
>STAT5B/1-118
------------------------------------------------------------------------
------------------------------------------HW----------NDGAIL-----------G
-FVNKQQAHDLLIN-------------KPDGT---------------FLLRFSDSE--IG------------
-GITIAWK-------FD----------------------SQER--MFWNLMP-------------------F
TTRDFSIRSLAD-------------------------RLGDLNYLIYV-FPDRPKDEVYSKYYTPVPCESAT
AKAVDGYVKPQIK---------
>STAT5A/1-113
------------------------------------------------------------------------
------------------------------------------HW----------NDGAIL-----------G
-FVNKQQAHDLLIN-------------KPDGT---------------FLLRFSDSE--IG------------
-GITIAWK-------FD----------------------SPER--NLWNLKP-------------------F
TTRDFSIRSLAD-------------------------RLGDLSYLIYV-FPDRPKDEVFSKYYTPV-----L
AKAVDGYVKPQIK---------
>RASA1_1/1-83
------------------------------------------------------------------------
------------------------------------------QW----------YHGKL-------------
---DRTIAEERLRQ-----A-------GKSGS---------------YLIRESDRRPG--------------
-SFVLSFL-------SQM---------------------NVVNHFRIIAMCGDY-----------YIGG---
----RRFSSLSD-------------------------LIGYYSHVSCL------------------------
----------------------
>SHC4/1-79
------------------------------------------------------------------------
------------------------------------------EC----------YHGKL-------------
---SRKAAESLLV---------------KDGD---------------FLVRESATSPG--------------
-QYVLSGL-------QGG----------------------QAKHLLL------------------VDPEGKV
RTKDHVFDNVGH-------------------------LIRYHMDNSLP------------------------
----------------------
>Abl/1-83
------------------------------------------------------------------------
------------------------------------------SW----------YHGPV-------------
---SRNAAEYLLSSGI-----------N--GS---------------FLVRESESSPG--------------
-QRSISLR-------YEG----------------------RVYHYRINTASDGK---------------LYV
SS-ESRFNTLAE-------------------------LVHHHSTVADG------------------------
----------------------
>SH2D3C/1-88
------------------------------------------------------------------------
------------------------------------------AW----------YHGRI-------------
---PREVSETLVQ---------------RNGD---------------FLIRDSLTSLG--------------
-DYVLTCR-------WRN----------------------QALHFKINKVVVKAG---------ESYTHIQY
LFEQESFDHVPA-------------------------LVRYHVGSRKA------------------------
----------------------
>ZAP70_2/1-84
------------------------------------------------------------------------
------------------------------------------PW----------YHSSL-------------
---TREEAERKLYSG----A-------QTDGK---------------FLLRPRKEQ-G--------------
-TYALSLI-------YGK----------------------TVYHYLISQDKAG---------------KYCI
PEG-TKFDTLWQ-------------------------LVEYLKLKADG------------------------
----------------------
>HSH2D/1-83
------------------------------------------------------------------------
------------------------------------------EW----------FHGAI-------------
---SREDAENLLES-----Q-------PL-GS---------------FLIRVSHS---HV------------
-GYTLSYK-------AQSS----------------------CCHFMVKLLDDG---------------TFMI
PGEKVAHTSLDA-------------------------LVTFHQQKPIE------------------------
----------------------
>ZAP70_1/1-85
------------------------------------------------------------------------
------------------------------------------PF----------FYGSI-------------
---SRAEAEEHLKLA----G-------MADGL---------------FLLRQCLRSLG--------------
-GYVLSLV-------HDV----------------------RFHHFPIERQLNG---------------TYAI
AGG-KAHCGPAE-------------------------LCEFYSRDPDG------------------------
----------------------
>TXK/1-89
------------------------------------------------------------------------
------------------------------------------EW----------YHRNI-------------
---TRNQAEHLLRQ-----E-------SKEGA---------------FIVRDSRH---LG------------
-SYTISVF-------MGAR----------------RSTEAAIKHYQIKKNDSG---------------QWYV
AERHA-FQSIPE-------------------------LIWYHQHNAAG------------------------
----------------------
>INPPL1/1-89
------------------------------------------------------------------------
------------------------------------------SW----------YHRDL-------------
---SRAAAEELLAR-----A-------GRDGS---------------FLVRDSESVAG--------------
-AFALCVL-------YQK---------------------HVHT-YRILPDGEDF-----------LAVQTSQ
GVPVRRFQTLGE-------------------------LIGLYAQPNQG------------------------
----------------------
>LCP2/1-91
------------------------------------------------------------------------
------------------------------------------EW----------YVSYI-------------
---TRPEAEAALRK-----I-------NQDGT---------------FLVRDSSKKTTTN------------
-PYVLMVL-------YKD---------------------KVYNIQIRYQKESQV-----------YLLGTG-
LRGKEDFLSVSD-------------------------IIDYFRKMPLL------------------------
----------------------
>Tyk2/1-87
------------------------------------------------------------------------
--------------------------------------------------------GPL-------------
---LEPFVQAKLR--------------PEDGL---------------YLIHWSTSHPY--------------
-RLILTVA--QRSQAPDGMQSL------------------RLRKFPIEQ-QDGA---------------FVL
EGWGRSFPSVRE-------------------------LGAALQGCLLR------------------------
----------------------
>NCK1/1-82
------------------------------------------------------------------------
------------------------------------------PW----------YYGKV-------------
---TRHQAEMALNERG------------HEGD---------------FLIRDSESSPN--------------
-DFSVSLK-------AQG----------------------KNKHFKVQL-KETV---------------YCI
GQ--RKFSTMEE-------------------------LVEHYKKAPIF------------------------
----------------------
>NCK2/1-82
------------------------------------------------------------------------
------------------------------------------EW----------YYGNV-------------
---TRHQAECALNERG------------VEGD---------------FLIRDSESSPS--------------
-DFSVSLK-------ASG----------------------KNKHFKVQL-VDNV---------------YCI
GQ--RRFHTMDE-------------------------LVEHYKKAPIF------------------------
----------------------
>TENC1/1-100
------------------------------------------------------------------------
------------------------------------------FW----------YKPHL-------------
---SRDQAIALLKD-------------KDPGA---------------FLIRDSHSFQG--------------
-AYGLALK-------VATPPPSAQP------WK-GDPVEQLVRHFLIETGPKGVK--------------IKG
CPSEPYFGSLSA-------------------------LVSQHSISPIS------------------------
----------------------
>Brk/1-85
------------------------------------------------------------------------
------------------------------------------PW----------FFGCI-------------
---SRSEAVRRLQAEG-----------NATGA---------------FLIRVSEKPSA--------------
-DYVLSVR-------DTQ----------------------AVRHYKIWRRAGGR---------------LHL
NE-AVSFLSLPE-------------------------LVNYHRAQSLS------------------------
----------------------
