# Supplementary material for: Unmasking Determinants of Specificity in the Human Kinome
Source: Cell. 2015 Sep 24;163(1):187–201. doi: 10.1016/j.cell.2015.08.057 (PMC4644237; doi:10.1016/j.cell.2015.08.057)
Supplement: Data S5. SH2 KINspect Results (Average over Ten KINspect Evaluation Runs), Related to Figure 6 [file mmc7.xlsx]

## Sheet: SH2AverageBestSpecificityMask.t
#Average of the 10 best specificity masks achieved after 10 independent runs of KINspect (GA + Pickpocket method)
Alignment Position:	1	2	3	4	5	6	7	8	9	10	11	12	13	14	15	16	17	18	19	20	21	22	23	24	25	26	27	28	29	30	31	32	33	34	35	36	37	38	39	40	41	42	43	44	45	46	47	48	49
KINspect score:	0.25	0.325	0.35	0.475	0.5	0.3	0.525	0.5	0.4	0.225	0.375	0.475	0.35	0.375	0.175	0.45	0.35	0.375	0.375	0.525	0.375	0.375	0.325	0.25	0.3	0.375	0.4	0.475	0.35	0.35	0.575	0.55	0.35	0.275	0.4	0.375	0.55	0.45	0.5	0.575	0.5	0.4	0.275	0.675	0.375	0.6	0.525	0.375	0.5
[truncated: 333 more columns]
